# Supplementary material for: Tenascin C in Lung Diseases
Source: Biology (Basel). 2023 Jan 28;12(2):199. doi: 10.3390/biology12020199 (PMC9953172; doi:10.3390/biology12020199)
Supplement: Supplementary file 1 [file biology-12-00199-s001.zip]

Archive with 33 entries (24 files):
- biology-2069487-supplementary/
- biology-2069487-supplementary/customXml/
- biology-2069487-supplementary/customXml/item1.xml
- biology-2069487-supplementary/customXml/item2.xml
- biology-2069487-supplementary/customXml/item3.xml
- biology-2069487-supplementary/customXml/itemProps1.xml
- biology-2069487-supplementary/customXml/itemProps2.xml
- biology-2069487-supplementary/customXml/itemProps3.xml
- biology-2069487-supplementary/customXml/_rels/
- biology-2069487-supplementary/customXml/_rels/item1.xml.rels
- biology-2069487-supplementary/customXml/_rels/item2.xml.rels
- biology-2069487-supplementary/customXml/_rels/item3.xml.rels
- biology-2069487-supplementary/docProps/
- biology-2069487-supplementary/docProps/app.xml
- biology-2069487-supplementary/docProps/core.xml
- biology-2069487-supplementary/docProps/custom.xml
- biology-2069487-supplementary/word/
- biology-2069487-supplementary/word/document.xml
- biology-2069487-supplementary/word/endnotes.xml
- biology-2069487-supplementary/word/fontTable.xml
- biology-2069487-supplementary/word/footnotes.xml
- biology-2069487-supplementary/word/media/
- biology-2069487-supplementary/word/media/image1.emf
- biology-2069487-supplementary/word/settings.xml
- biology-2069487-supplementary/word/styles.xml
- biology-2069487-supplementary/word/theme/
- biology-2069487-supplementary/word/theme/theme1.xml
- biology-2069487-supplementary/word/webSettings.xml
- biology-2069487-supplementary/word/_rels/
- biology-2069487-supplementary/word/_rels/document.xml.rels
- biology-2069487-supplementary/[Content_Types].xml
- biology-2069487-supplementary/_rels/
- biology-2069487-supplementary/_rels/.rels
