# Supplementary material for: Tenascin C in Lung Diseases
Source: Biology (Basel). 2023 Jan 28;12(2):199. doi: 10.3390/biology12020199 (PMC9953172; doi:10.3390/biology12020199)
Supplement: Supplementary file 1 [file biology-12-00199-s001.zip › biology-2069487-supplementary/customXml/item1.xml]

<?xml version="1.0" encoding="utf-8"?><ct:contentTypeSchema ct:_="" ma:_="" ma:contentTypeName="Document" ma:contentTypeID="0x01010086359508758B1B49B5196F552282E476" ma:contentTypeVersion="16" ma:contentTypeDescription="Create a new document." ma:contentTypeScope="" ma:versionID="b8a82f336bdc8d14b62d46651f8bc21e" xmlns:ct="http://schemas.microsoft.com/office/2006/metadata/contentType" xmlns:ma="http://schemas.microsoft.com/office/2006/metadata/properties/metaAttributes">
<xsd:schema targetNamespace="http://schemas.microsoft.com/office/2006/metadata/properties" ma:root="true" ma:fieldsID="60660b7ac31c8c7adeedb8564f885373" ns1:_="" ns3:_="" ns4:_="" xmlns:xsd="http://www.w3.org/2001/XMLSchema" xmlns:xs="http://www.w3.org/2001/XMLSchema" xmlns:p="http://schemas.microsoft.com/office/2006/metadata/properties" xmlns:ns1="http://schemas.microsoft.com/sharepoint/v3" xmlns:ns3="dfc2343b-e61e-4632-9f50-8d7520bec1f2" xmlns:ns4="9ede3a19-07ce-4942-8b88-9e59a26d9a9a">
<xsd:import namespace="http://schemas.microsoft.com/sharepoint/v3"/>
<xsd:import namespace="dfc2343b-e61e-4632-9f50-8d7520bec1f2"/>
<xsd:import namespace="9ede3a19-07ce-4942-8b88-9e59a26d9a9a"/>
<xsd:element name="properties">
<xsd:complexType>
<xsd:sequence>
<xsd:element name="documentManagement">
<xsd:complexType>
<xsd:all>
<xsd:element ref="ns3:MediaServiceMetadata" minOccurs="0"/>
<xsd:element ref="ns3:MediaServiceFastMetadata" minOccurs="0"/>
<xsd:element ref="ns4:SharedWithUsers" minOccurs="0"/>
<xsd:element ref="ns4:SharedWithDetails" minOccurs="0"/>
<xsd:element ref="ns4:SharingHintHash" minOccurs="0"/>
<xsd:element ref="ns3:MediaServiceDateTaken" minOccurs="0"/>
<xsd:element ref="ns3:MediaServiceAutoTags" minOccurs="0"/>
<xsd:element ref="ns3:MediaServiceOCR" minOccurs="0"/>
<xsd:element ref="ns3:MediaServiceEventHashCode" minOccurs="0"/>
<xsd:element ref="ns3:MediaServiceGenerationTime" minOccurs="0"/>
<xsd:element ref="ns3:MediaServiceLocation" minOccurs="0"/>
<xsd:element ref="ns1:_ip_UnifiedCompliancePolicyProperties" minOccurs="0"/>
<xsd:element ref="ns1:_ip_UnifiedCompliancePolicyUIAction" minOccurs="0"/>
<xsd:element ref="ns3:MediaServiceAutoKeyPoints" minOccurs="0"/>
<xsd:element ref="ns3:MediaServiceKeyPoints" minOccurs="0"/>
<xsd:element ref="ns3:MediaLengthInSeconds" minOccurs="0"/>
</xsd:all>
</xsd:complexType>
</xsd:element>
</xsd:sequence>
</xsd:complexType>
</xsd:element>
</xsd:schema>
<xsd:schema targetNamespace="http://schemas.microsoft.com/sharepoint/v3" elementFormDefault="qualified" xmlns:xsd="http://www.w3.org/2001/XMLSchema" xmlns:xs="http://www.w3.org/2001/XMLSchema" xmlns:dms="http://schemas.microsoft.com/office/2006/documentManagement/types" xmlns:pc="http://schemas.microsoft.com/office/infopath/2007/PartnerControls">
<xsd:import namespace="http://schemas.microsoft.com/office/2006/documentManagement/types"/>
<xsd:import namespace="http://schemas.microsoft.com/office/infopath/2007/PartnerControls"/>
<xsd:element name="_ip_UnifiedCompliancePolicyProperties" ma:index="19" nillable="true" ma:displayName="Unified Compliance Policy Properties" ma:hidden="true" ma:internalName="_ip_UnifiedCompliancePolicyProperties">
<xsd:simpleType>
<xsd:restriction base="dms:Note"/>
</xsd:simpleType>
</xsd:element>
<xsd:element name="_ip_UnifiedCompliancePolicyUIAction" ma:index="20" nillable="true" ma:displayName="Unified Compliance Policy UI Action" ma:hidden="true" ma:internalName="_ip_UnifiedCompliancePolicyUIAction">
<xsd:simpleType>
<xsd:restriction base="dms:Text"/>
</xsd:simpleType>
</xsd:element>
</xsd:schema>
<xsd:schema targetNamespace="dfc2343b-e61e-4632-9f50-8d7520bec1f2" elementFormDefault="qualified" xmlns:xsd="http://www.w3.org/2001/XMLSchema" xmlns:xs="http://www.w3.org/2001/XMLSchema" xmlns:dms="http://schemas.microsoft.com/office/2006/documentManagement/types" xmlns:pc="http://schemas.microsoft.com/office/infopath/2007/PartnerControls">
<xsd:import namespace="http://schemas.microsoft.com/office/2006/documentManagement/types"/>
<xsd:import namespace="http://schemas.microsoft.com/office/infopath/2007/PartnerControls"/>
<xsd:element name="MediaServiceMetadata" ma:index="8" nillable="true" ma:displayName="MediaServiceMetadata" ma:hidden="true" ma:internalName="MediaServiceMetadata" ma:readOnly="true">
<xsd:simpleType>
<xsd:restriction base="dms:Note"/>
</xsd:simpleType>
</xsd:element>
<xsd:element name="MediaServiceFastMetadata" ma:index="9" nillable="true" ma:displayName="MediaServiceFastMetadata" ma:hidden="true" ma:internalName="MediaServiceFastMetadata" ma:readOnly="true">
<xsd:simpleType>
<xsd:restriction base="dms:Note"/>
</xsd:simpleType>
</xsd:element>
<xsd:element name="MediaServiceDateTaken" ma:index="13" nillable="true" ma:displayName="MediaServiceDateTaken" ma:hidden="true" ma:internalName="MediaServiceDateTaken" ma:readOnly="true">
<xsd:simpleType>
<xsd:restriction base="dms:Text"/>
</xsd:simpleType>
</xsd:element>
<xsd:element name="MediaServiceAutoTags" ma:index="14" nillable="true" ma:displayName="MediaServiceAutoTags" ma:internalName="MediaServiceAutoTags" ma:readOnly="true">
<xsd:simpleType>
<xsd:restriction base="dms:Text"/>
</xsd:simpleType>
</xsd:element>
<xsd:element name="MediaServiceOCR" ma:index="15" nillable="true" ma:displayName="MediaServiceOCR" ma:internalName="MediaServiceOCR" ma:readOnly="true">
<xsd:simpleType>
<xsd:restriction base="dms:Note">
<xsd:maxLength value="255"/>
</xsd:restriction>
</xsd:simpleType>
</xsd:element>
<xsd:element name="MediaServiceEventHashCode" ma:index="16" nillable="true" ma:displayName="MediaServiceEventHashCode" ma:hidden="true" ma:internalName="MediaServiceEventHashCode" ma:readOnly="true">
<xsd:simpleType>
<xsd:restriction base="dms:Text"/>
</xsd:simpleType>
</xsd:element>
<xsd:element name="MediaServiceGenerationTime" ma:index="17" nillable="true" ma:displayName="MediaServiceGenerationTime" ma:hidden="true" ma:internalName="MediaServiceGenerationTime" ma:readOnly="true">
<xsd:simpleType>
<xsd:restriction base="dms:Text"/>
</xsd:simpleType>
</xsd:element>
<xsd:element name="MediaServiceLocation" ma:index="18" nillable="true" ma:displayName="MediaServiceLocation" ma:internalName="MediaServiceLocation" ma:readOnly="true">
<xsd:simpleType>
<xsd:restriction base="dms:Text"/>
</xsd:simpleType>
</xsd:element>
<xsd:element name="MediaServiceAutoKeyPoints" ma:index="21" nillable="true" ma:displayName="MediaServiceAutoKeyPoints" ma:hidden="true" ma:internalName="MediaServiceAutoKeyPoints" ma:readOnly="true">
<xsd:simpleType>
<xsd:restriction base="dms:Note"/>
</xsd:simpleType>
</xsd:element>
<xsd:element name="MediaServiceKeyPoints" ma:index="22" nillable="true" ma:displayName="KeyPoints" ma:internalName="MediaServiceKeyPoints" ma:readOnly="true">
<xsd:simpleType>
<xsd:restriction base="dms:Note">
<xsd:maxLength value="255"/>
</xsd:restriction>
</xsd:simpleType>
</xsd:element>
<xsd:element name="MediaLengthInSeconds" ma:index="23" nillable="true" ma:displayName="Length (seconds)" ma:internalName="MediaLengthInSeconds" ma:readOnly="true">
<xsd:simpleType>
<xsd:restriction base="dms:Unknown"/>
</xsd:simpleType>
</xsd:element>
</xsd:schema>
<xsd:schema targetNamespace="9ede3a19-07ce-4942-8b88-9e59a26d9a9a" elementFormDefault="qualified" xmlns:xsd="http://www.w3.org/2001/XMLSchema" xmlns:xs="http://www.w3.org/2001/XMLSchema" xmlns:dms="http://schemas.microsoft.com/office/2006/documentManagement/types" xmlns:pc="http://schemas.microsoft.com/office/infopath/2007/PartnerControls">
<xsd:import namespace="http://schemas.microsoft.com/office/2006/documentManagement/types"/>
<xsd:import namespace="http://schemas.microsoft.com/office/infopath/2007/PartnerControls"/>
<xsd:element name="SharedWithUsers" ma:index="10" nillable="true" ma:displayName="Shared With" ma:internalName="SharedWithUsers" ma:readOnly="true">
<xsd:complexType>
<xsd:complexContent>
<xsd:extension base="dms:UserMulti">
<xsd:sequence>
<xsd:element name="UserInfo" minOccurs="0" maxOccurs="unbounded">
<xsd:complexType>
<xsd:sequence>
<xsd:element name="DisplayName" type="xsd:string" minOccurs="0"/>
<xsd:element name="AccountId" type="dms:UserId" minOccurs="0" nillable="true"/>
<xsd:element name="AccountType" type="xsd:string" minOccurs="0"/>
</xsd:sequence>
</xsd:complexType>
</xsd:element>
</xsd:sequence>
</xsd:extension>
</xsd:complexContent>
</xsd:complexType>
</xsd:element>
<xsd:element name="SharedWithDetails" ma:index="11" nillable="true" ma:displayName="Shared With Details" ma:internalName="SharedWithDetails" ma:readOnly="true">
<xsd:simpleType>
<xsd:restriction base="dms:Note">
<xsd:maxLength value="255"/>
</xsd:restriction>
</xsd:simpleType>
</xsd:element>
<xsd:element name="SharingHintHash" ma:index="12" nillable="true" ma:displayName="Sharing Hint Hash" ma:hidden="true" ma:internalName="SharingHintHash" ma:readOnly="true">
<xsd:simpleType>
<xsd:restriction base="dms:Text"/>
</xsd:simpleType>
</xsd:element>
</xsd:schema>
<xsd:schema targetNamespace="http://schemas.openxmlformats.org/package/2006/metadata/core-properties" elementFormDefault="qualified" attributeFormDefault="unqualified" blockDefault="#all" xmlns="http://schemas.openxmlformats.org/package/2006/metadata/core-properties" xmlns:xsd="http://www.w3.org/2001/XMLSchema" xmlns:xsi="http://www.w3.org/2001/XMLSchema-instance" xmlns:dc="http://purl.org/dc/elements/1.1/" xmlns:dcterms="http://purl.org/dc/terms/" xmlns:odoc="http://schemas.microsoft.com/internal/obd">
<xsd:import namespace="http://purl.org/dc/elements/1.1/" schemaLocation="http://dublincore.org/schemas/xmls/qdc/2003/04/02/dc.xsd"/>
<xsd:import namespace="http://purl.org/dc/terms/" schemaLocation="http://dublincore.org/schemas/xmls/qdc/2003/04/02/dcterms.xsd"/>
<xsd:element name="coreProperties" type="CT_coreProperties"/>
<xsd:complexType name="CT_coreProperties">
<xsd:all>
<xsd:element ref="dc:creator" minOccurs="0" maxOccurs="1"/>
<xsd:element ref="dcterms:created" minOccurs="0" maxOccurs="1"/>
<xsd:element ref="dc:identifier" minOccurs="0" maxOccurs="1"/>
<xsd:element name="contentType" minOccurs="0" maxOccurs="1" type="xsd:string" ma:index="0" ma:displayName="Content Type"/>
<xsd:element ref="dc:title" minOccurs="0" maxOccurs="1" ma:index="4" ma:displayName="Title"/>
<xsd:element ref="dc:subject" minOccurs="0" maxOccurs="1"/>
<xsd:element ref="dc:description" minOccurs="0" maxOccurs="1"/>
<xsd:element name="keywords" minOccurs="0" maxOccurs="1" type="xsd:string"/>
<xsd:element ref="dc:language" minOccurs="0" maxOccurs="1"/>
<xsd:element name="category" minOccurs="0" maxOccurs="1" type="xsd:string"/>
<xsd:element name="version" minOccurs="0" maxOccurs="1" type="xsd:string"/>
<xsd:element name="revision" minOccurs="0" maxOccurs="1" type="xsd:string">
<xsd:annotation>
<xsd:documentation>
                        This value indicates the number of saves or revisions. The application is responsible for updating this value after each revision.
                    </xsd:documentation>
</xsd:annotation>
</xsd:element>
<xsd:element name="lastModifiedBy" minOccurs="0" maxOccurs="1" type="xsd:string"/>
<xsd:element ref="dcterms:modified" minOccurs="0" maxOccurs="1"/>
<xsd:element name="contentStatus" minOccurs="0" maxOccurs="1" type="xsd:string"/>
</xsd:all>
</xsd:complexType>
</xsd:schema>
<xs:schema targetNamespace="http://schemas.microsoft.com/office/infopath/2007/PartnerControls" elementFormDefault="qualified" attributeFormDefault="unqualified" xmlns:pc="http://schemas.microsoft.com/office/infopath/2007/PartnerControls" xmlns:xs="http://www.w3.org/2001/XMLSchema">
<xs:element name="Person">
<xs:complexType>
<xs:sequence>
<xs:element ref="pc:DisplayName" minOccurs="0"></xs:element>
<xs:element ref="pc:AccountId" minOccurs="0"></xs:element>
<xs:element ref="pc:AccountType" minOccurs="0"></xs:element>
</xs:sequence>
</xs:complexType>
</xs:element>
<xs:element name="DisplayName" type="xs:string"></xs:element>
<xs:element name="AccountId" type="xs:string"></xs:element>
<xs:element name="AccountType" type="xs:string"></xs:element>
<xs:element name="BDCAssociatedEntity">
<xs:complexType>
<xs:sequence>
<xs:element ref="pc:BDCEntity" minOccurs="0" maxOccurs="unbounded"></xs:element>
</xs:sequence>
<xs:attribute ref="pc:EntityNamespace"></xs:attribute>
<xs:attribute ref="pc:EntityName"></xs:attribute>
<xs:attribute ref="pc:SystemInstanceName"></xs:attribute>
<xs:attribute ref="pc:AssociationName"></xs:attribute>
</xs:complexType>
</xs:element>
<xs:attribute name="EntityNamespace" type="xs:string"></xs:attribute>
<xs:attribute name="EntityName" type="xs:string"></xs:attribute>
<xs:attribute name="SystemInstanceName" type="xs:string"></xs:attribute>
<xs:attribute name="AssociationName" type="xs:string"></xs:attribute>
<xs:element name="BDCEntity">
<xs:complexType>
<xs:sequence>
<xs:element ref="pc:EntityDisplayName" minOccurs="0"></xs:element>
<xs:element ref="pc:EntityInstanceReference" minOccurs="0"></xs:element>
<xs:element ref="pc:EntityId1" minOccurs="0"></xs:element>
<xs:element ref="pc:EntityId2" minOccurs="0"></xs:element>
<xs:element ref="pc:EntityId3" minOccurs="0"></xs:element>
<xs:element ref="pc:EntityId4" minOccurs="0"></xs:element>
<xs:element ref="pc:EntityId5" minOccurs="0"></xs:element>
</xs:sequence>
</xs:complexType>
</xs:element>
<xs:element name="EntityDisplayName" type="xs:string"></xs:element>
<xs:element name="EntityInstanceReference" type="xs:string"></xs:element>
<xs:element name="EntityId1" type="xs:string"></xs:element>
<xs:element name="EntityId2" type="xs:string"></xs:element>
<xs:element name="EntityId3" type="xs:string"></xs:element>
<xs:element name="EntityId4" type="xs:string"></xs:element>
<xs:element name="EntityId5" type="xs:string"></xs:element>
<xs:element name="Terms">
<xs:complexType>
<xs:sequence>
<xs:element ref="pc:TermInfo" minOccurs="0" maxOccurs="unbounded"></xs:element>
</xs:sequence>
</xs:complexType>
</xs:element>
<xs:element name="TermInfo">
<xs:complexType>
<xs:sequence>
<xs:element ref="pc:TermName" minOccurs="0"></xs:element>
<xs:element ref="pc:TermId" minOccurs="0"></xs:element>
</xs:sequence>
</xs:complexType>
</xs:element>
<xs:element name="TermName" type="xs:string"></xs:element>
<xs:element name="TermId" type="xs:string"></xs:element>
</xs:schema>
</ct:contentTypeSchema>
