# Supplementary material for: Tenascin C in Lung Diseases
Source: Biology (Basel). 2023 Jan 28;12(2):199. doi: 10.3390/biology12020199 (PMC9953172; doi:10.3390/biology12020199)
Supplement: Supplementary file 1 [file biology-12-00199-s001.zip › biology-2069487-supplementary/customXml/item2.xml]

<?mso-contentType?><FormTemplates xmlns="http://schemas.microsoft.com/sharepoint/v3/contenttype/forms"><Display>DocumentLibraryForm</Display><Edit>DocumentLibraryForm</Edit><New>DocumentLibraryForm</New></FormTemplates>
