# Supplementary material for: Tenascin C in Lung Diseases
Source: Biology (Basel). 2023 Jan 28;12(2):199. doi: 10.3390/biology12020199 (PMC9953172; doi:10.3390/biology12020199)
Supplement: Supplementary file 1 [file biology-12-00199-s001.zip › biology-2069487-supplementary/customXml/item3.xml]

<?xml version="1.0" encoding="utf-8"?>
<p:properties xmlns:p="http://schemas.microsoft.com/office/2006/metadata/properties" xmlns:xsi="http://www.w3.org/2001/XMLSchema-instance" xmlns:pc="http://schemas.microsoft.com/office/infopath/2007/PartnerControls"><documentManagement><_ip_UnifiedCompliancePolicyUIAction xmlns="http://schemas.microsoft.com/sharepoint/v3" xsi:nil="true"/><_ip_UnifiedCompliancePolicyProperties xmlns="http://schemas.microsoft.com/sharepoint/v3" xsi:nil="true"/></documentManagement></p:properties>
