# Supplementary material for: Tenascin C in Lung Diseases
Source: Biology (Basel). 2023 Jan 28;12(2):199. doi: 10.3390/biology12020199 (PMC9953172; doi:10.3390/biology12020199)
Supplement: Supplementary file 1 [file biology-12-00199-s001.zip › biology-2069487-supplementary/customXml/itemProps3.xml]

<?xml version="1.0" encoding="UTF-8" standalone="no"?>
<ds:datastoreItem ds:itemID="{49EA6C0A-450B-4604-B8A1-6180BDDF7D1D}" xmlns:ds="http://schemas.openxmlformats.org/officeDocument/2006/customXml"><ds:schemaRefs><ds:schemaRef ds:uri="http://schemas.microsoft.com/sharepoint/v3"/><ds:schemaRef ds:uri="http://schemas.microsoft.com/office/infopath/2007/PartnerControls"/><ds:schemaRef ds:uri="http://purl.org/dc/dcmitype/"/><ds:schemaRef ds:uri="9ede3a19-07ce-4942-8b88-9e59a26d9a9a"/><ds:schemaRef ds:uri="http://schemas.microsoft.com/office/2006/metadata/properties"/><ds:schemaRef ds:uri="http://purl.org/dc/terms/"/><ds:schemaRef ds:uri="dfc2343b-e61e-4632-9f50-8d7520bec1f2"/><ds:schemaRef ds:uri="http://purl.org/dc/elements/1.1/"/><ds:schemaRef ds:uri="http://schemas.microsoft.com/office/2006/documentManagement/types"/><ds:schemaRef ds:uri="http://www.w3.org/XML/1998/namespace"/><ds:schemaRef ds:uri="http://schemas.openxmlformats.org/package/2006/metadata/core-properties"/></ds:schemaRefs></ds:datastoreItem>
