# Supplementary material for: Tenascin C in Lung Diseases
Source: Biology (Basel). 2023 Jan 28;12(2):199. doi: 10.3390/biology12020199 (PMC9953172; doi:10.3390/biology12020199)
Supplement: Supplementary file 1 [file biology-12-00199-s001.zip › biology-2069487-supplementary/customXml/_rels/item1.xml.rels]

<?xml version="1.0" encoding="UTF-8" standalone="yes"?>
<Relationships xmlns="http://schemas.openxmlformats.org/package/2006/relationships"><Relationship Id="rId1" Type="http://schemas.openxmlformats.org/officeDocument/2006/relationships/customXmlProps" Target="itemProps1.xml"/></Relationships>
