# Supplementary material for: Tenascin C in Lung Diseases
Source: Biology (Basel). 2023 Jan 28;12(2):199. doi: 10.3390/biology12020199 (PMC9953172; doi:10.3390/biology12020199)
Supplement: Supplementary file 1 [file biology-12-00199-s001.zip › biology-2069487-supplementary/docProps/app.xml]

<?xml version="1.0" encoding="UTF-8" standalone="yes"?>
<Properties xmlns="http://schemas.openxmlformats.org/officeDocument/2006/extended-properties" xmlns:vt="http://schemas.openxmlformats.org/officeDocument/2006/docPropsVTypes"><Template>Normal.dotm</Template><TotalTime>7</TotalTime><Pages>1</Pages><Words>202</Words><Characters>1155</Characters><Application>Microsoft Office Word</Application><DocSecurity>0</DocSecurity><Lines>9</Lines><Paragraphs>2</Paragraphs><ScaleCrop>false</ScaleCrop><Company>University of Technology Sydney</Company><LinksUpToDate>false</LinksUpToDate><CharactersWithSpaces>1355</CharactersWithSpaces><SharedDoc>false</SharedDoc><HyperlinksChanged>false</HyperlinksChanged><AppVersion>16.0000</AppVersion></Properties>
