# Supplementary material for: Tenascin C in Lung Diseases
Source: Biology (Basel). 2023 Jan 28;12(2):199. doi: 10.3390/biology12020199 (PMC9953172; doi:10.3390/biology12020199)
Supplement: Supplementary file 1 [file biology-12-00199-s001.zip › biology-2069487-supplementary/docProps/core.xml]

<?xml version="1.0" encoding="UTF-8" standalone="yes"?>
<cp:coreProperties xmlns:cp="http://schemas.openxmlformats.org/package/2006/metadata/core-properties" xmlns:dc="http://purl.org/dc/elements/1.1/" xmlns:dcterms="http://purl.org/dc/terms/" xmlns:dcmitype="http://purl.org/dc/dcmitype/" xmlns:xsi="http://www.w3.org/2001/XMLSchema-instance"><dc:title></dc:title><dc:subject></dc:subject><dc:creator>Hui Chen</dc:creator><cp:keywords></cp:keywords><dc:description></dc:description><cp:lastModifiedBy>Hui Chen</cp:lastModifiedBy><cp:revision>3</cp:revision><dcterms:created xsi:type="dcterms:W3CDTF">2022-11-16T08:13:00Z</dcterms:created><dcterms:modified xsi:type="dcterms:W3CDTF">2022-11-16T08:21:00Z</dcterms:modified></cp:coreProperties>
