# Supplementary material for: Tenascin C in Lung Diseases
Source: Biology (Basel). 2023 Jan 28;12(2):199. doi: 10.3390/biology12020199 (PMC9953172; doi:10.3390/biology12020199)
Supplement: Supplementary file 1 [file biology-12-00199-s001.zip › biology-2069487-supplementary/docProps/custom.xml]

<?xml version="1.0" encoding="UTF-8" standalone="yes"?>
<Properties xmlns="http://schemas.openxmlformats.org/officeDocument/2006/custom-properties" xmlns:vt="http://schemas.openxmlformats.org/officeDocument/2006/docPropsVTypes"><property fmtid="{D5CDD505-2E9C-101B-9397-08002B2CF9AE}" pid="2" name="MSIP_Label_51a6c3db-1667-4f49-995a-8b9973972958_Enabled"><vt:lpwstr>true</vt:lpwstr></property><property fmtid="{D5CDD505-2E9C-101B-9397-08002B2CF9AE}" pid="3" name="MSIP_Label_51a6c3db-1667-4f49-995a-8b9973972958_SetDate"><vt:lpwstr>2022-11-16T08:13:30Z</vt:lpwstr></property><property fmtid="{D5CDD505-2E9C-101B-9397-08002B2CF9AE}" pid="4" name="MSIP_Label_51a6c3db-1667-4f49-995a-8b9973972958_Method"><vt:lpwstr>Standard</vt:lpwstr></property><property fmtid="{D5CDD505-2E9C-101B-9397-08002B2CF9AE}" pid="5" name="MSIP_Label_51a6c3db-1667-4f49-995a-8b9973972958_Name"><vt:lpwstr>UTS-Internal</vt:lpwstr></property><property fmtid="{D5CDD505-2E9C-101B-9397-08002B2CF9AE}" pid="6" name="MSIP_Label_51a6c3db-1667-4f49-995a-8b9973972958_SiteId"><vt:lpwstr>e8911c26-cf9f-4a9c-878e-527807be8791</vt:lpwstr></property><property fmtid="{D5CDD505-2E9C-101B-9397-08002B2CF9AE}" pid="7" name="MSIP_Label_51a6c3db-1667-4f49-995a-8b9973972958_ActionId"><vt:lpwstr>a84ce660-9975-406b-9174-9dbba7cc4717</vt:lpwstr></property><property fmtid="{D5CDD505-2E9C-101B-9397-08002B2CF9AE}" pid="8" name="MSIP_Label_51a6c3db-1667-4f49-995a-8b9973972958_ContentBits"><vt:lpwstr>0</vt:lpwstr></property><property fmtid="{D5CDD505-2E9C-101B-9397-08002B2CF9AE}" pid="9" name="ContentTypeId"><vt:lpwstr>0x01010086359508758B1B49B5196F552282E476</vt:lpwstr></property></Properties>
