# Supplementary material for: Tenascin C in Lung Diseases
Source: Biology (Basel). 2023 Jan 28;12(2):199. doi: 10.3390/biology12020199 (PMC9953172; doi:10.3390/biology12020199)
Supplement: Supplementary file 1 [file biology-12-00199-s001.zip › biology-2069487-supplementary/word/document.xml]

<?xml version="1.0" encoding="UTF-8" standalone="yes"?>
<w:document xmlns:wpc="http://schemas.microsoft.com/office/word/2010/wordprocessingCanvas" xmlns:cx="http://schemas.microsoft.com/office/drawing/2014/chartex" xmlns:cx1="http://schemas.microsoft.com/office/drawing/2015/9/8/chartex" xmlns:cx2="http://schemas.microsoft.com/office/drawing/2015/10/21/chartex" xmlns:cx3="http://schemas.microsoft.com/office/drawing/2016/5/9/chartex" xmlns:cx4="http://schemas.microsoft.com/office/drawing/2016/5/10/chartex" xmlns:cx5="http://schemas.microsoft.com/office/drawing/2016/5/11/chartex" xmlns:cx6="http://schemas.microsoft.com/office/drawing/2016/5/12/chartex" xmlns:cx7="http://schemas.microsoft.com/office/drawing/2016/5/13/chartex" xmlns:cx8="http://schemas.microsoft.com/office/drawing/2016/5/14/chartex" xmlns:mc="http://schemas.openxmlformats.org/markup-compatibility/2006" xmlns:aink="http://schemas.microsoft.com/office/drawing/2016/ink" xmlns:am3d="http://schemas.microsoft.com/office/drawing/2017/model3d" xmlns:o="urn:schemas-microsoft-com:office:office" xmlns:r="http://schemas.openxmlformats.org/officeDocument/2006/relationships" xmlns:m="http://schemas.openxmlformats.org/officeDocument/2006/math" xmlns:v="urn:schemas-microsoft-com:vml" xmlns:wp14="http://schemas.microsoft.com/office/word/2010/wordprocessingDrawing" xmlns:wp="http://schemas.openxmlformats.org/drawingml/2006/wordprocessingDrawing" xmlns:w10="urn:schemas-microsoft-com:office:word" xmlns:w="http://schemas.openxmlformats.org/wordprocessingml/2006/main" xmlns:w14="http://schemas.microsoft.com/office/word/2010/wordml" xmlns:w15="http://schemas.microsoft.com/office/word/2012/wordml" xmlns:w16cid="http://schemas.microsoft.com/office/word/2016/wordml/cid" xmlns:w16se="http://schemas.microsoft.com/office/word/2015/wordml/symex" xmlns:wpg="http://schemas.microsoft.com/office/word/2010/wordprocessingGroup" xmlns:wpi="http://schemas.microsoft.com/office/word/2010/wordprocessingInk" xmlns:wne="http://schemas.microsoft.com/office/word/2006/wordml" xmlns:wps="http://schemas.microsoft.com/office/word/2010/wordprocessingShape" mc:Ignorable="w14 w15 w16se w16cid wp14"><w:body><w:p w14:paraId="3C367592" w14:textId="77777777" w:rsidR="006F2034" w:rsidRPr="003B1AF1" w:rsidRDefault="006F2034" w:rsidP="006F2034"><w:pPr><w:pStyle w:val="MDPI12title"/><w:widowControl w:val="0"/></w:pPr><w:r><w:t>Tenascin C in lung diseases</w:t></w:r></w:p><w:p w14:paraId="10492C72" w14:textId="77777777" w:rsidR="006F2034" w:rsidRDefault="006F2034" w:rsidP="006F2034"><w:pPr><w:pStyle w:val="MDPI13authornames"/><w:widowControl w:val="0"/></w:pPr><w:r><w:t xml:space="preserve">Chantal Donovan </w:t></w:r><w:r w:rsidRPr="00125E34"><w:rPr><w:vertAlign w:val="superscript"/></w:rPr><w:t>1,2</w:t></w:r><w:r w:rsidRPr="00AC51AE"><w:rPr><w:b w:val="0"/><w:vertAlign w:val="superscript"/></w:rPr><w:t>†</w:t></w:r><w:r><w:t>, Xu Bai</w:t></w:r><w:r w:rsidRPr="00D945EC"><w:t xml:space="preserve"> </w:t></w:r><w:r w:rsidRPr="00FC5CF1"><w:rPr><w:vertAlign w:val="superscript"/></w:rPr><w:t>1,</w:t></w:r><w:r><w:rPr><w:vertAlign w:val="superscript"/></w:rPr><w:t>3</w:t></w:r><w:r w:rsidRPr="00AC51AE"><w:rPr><w:b w:val="0"/><w:vertAlign w:val="superscript"/></w:rPr><w:t>†</w:t></w:r><w:r w:rsidRPr="00D945EC"><w:t xml:space="preserve">, </w:t></w:r><w:r><w:t xml:space="preserve">Yik Lung Chan </w:t></w:r><w:r w:rsidRPr="00FC5CF1"><w:rPr><w:vertAlign w:val="superscript"/></w:rPr><w:t>1,</w:t></w:r><w:r><w:rPr><w:vertAlign w:val="superscript"/></w:rPr><w:t>3</w:t></w:r><w:r><w:t xml:space="preserve">, Kin Fai Ho </w:t></w:r><w:r><w:rPr><w:vertAlign w:val="superscript"/></w:rPr><w:t>4</w:t></w:r><w:r><w:t xml:space="preserve">, Guo Hai </w:t></w:r><w:r><w:rPr><w:vertAlign w:val="superscript"/></w:rPr><w:t>5</w:t></w:r><w:r><w:t xml:space="preserve">, Hui Chen </w:t></w:r><w:r w:rsidRPr="00FC5CF1"><w:rPr><w:vertAlign w:val="superscript"/></w:rPr><w:t>1</w:t></w:r><w:r><w:t xml:space="preserve">, Brian G Oliver </w:t></w:r><w:r w:rsidRPr="00FC5CF1"><w:rPr><w:vertAlign w:val="superscript"/></w:rPr><w:t>1,</w:t></w:r><w:r><w:rPr><w:vertAlign w:val="superscript"/></w:rPr><w:t>3</w:t></w:r><w:r w:rsidRPr="00331633"><w:t>*</w:t></w:r></w:p><w:p w14:paraId="623AD30D" w14:textId="77777777" w:rsidR="006F2034" w:rsidRPr="00FC5CF1" w:rsidRDefault="006F2034" w:rsidP="006F2034"><w:pPr><w:pStyle w:val="MDPI16affiliation"/><w:widowControl w:val="0"/><w:ind w:left="142" w:hanging="142"/><w:rPr><w:lang w:val="en-AU"/></w:rPr></w:pPr><w:r w:rsidRPr="00C1450A"><w:rPr><w:vertAlign w:val="superscript"/></w:rPr><w:t>1</w:t></w:r><w:r w:rsidRPr="00D945EC"><w:tab/></w:r><w:r w:rsidRPr="00FC5CF1"><w:rPr><w:lang w:val="en-AU"/></w:rPr><w:t>School of Life Sciences, Faculty of Science, University of Technology Sydney, NSW 2007, Australia</w:t></w:r><w:r><w:t xml:space="preserve"> </w:t></w:r></w:p><w:p w14:paraId="05BF7810" w14:textId="77777777" w:rsidR="006F2034" w:rsidRPr="00125E34" w:rsidRDefault="006F2034" w:rsidP="006F2034"><w:pPr><w:pStyle w:val="MDPI16affiliation"/><w:widowControl w:val="0"/><w:ind w:left="142" w:hanging="142"/><w:rPr><w:lang w:val="en-AU"/></w:rPr></w:pPr><w:r w:rsidRPr="00D945EC"><w:rPr><w:vertAlign w:val="superscript"/></w:rPr><w:t>2</w:t></w:r><w:r w:rsidRPr="00D945EC"><w:tab/></w:r><w:r><w:rPr><w:lang w:val="en-AU"/></w:rPr><w:t>Hunter Medical Research Institute and The University of Newcastle</w:t></w:r><w:r w:rsidRPr="00FC5CF1"><w:rPr><w:lang w:val="en-AU"/></w:rPr><w:t>, NSW 20</w:t></w:r><w:r><w:rPr><w:lang w:val="en-AU"/></w:rPr><w:t>50</w:t></w:r><w:r w:rsidRPr="00FC5CF1"><w:rPr><w:lang w:val="en-AU"/></w:rPr><w:t>, Australia</w:t></w:r></w:p><w:p w14:paraId="1D6DA53A" w14:textId="77777777" w:rsidR="006F2034" w:rsidRDefault="006F2034" w:rsidP="006F2034"><w:pPr><w:pStyle w:val="MDPI16affiliation"/><w:widowControl w:val="0"/><w:ind w:left="142" w:hanging="142"/><w:rPr><w:lang w:val="en-AU"/></w:rPr></w:pPr><w:r><w:rPr><w:vertAlign w:val="superscript"/></w:rPr><w:t>3</w:t></w:r><w:r w:rsidRPr="00D945EC"><w:tab/></w:r><w:r w:rsidRPr="00FC5CF1"><w:rPr><w:lang w:val="en-AU"/></w:rPr><w:t>Respiratory Cellular and Molecular Biology, Woolcock Institute of Medical Research, NSW 2037, Australia</w:t></w:r></w:p><w:p w14:paraId="12686A61" w14:textId="77777777" w:rsidR="006F2034" w:rsidRPr="00FC5CF1" w:rsidRDefault="006F2034" w:rsidP="006F2034"><w:pPr><w:pStyle w:val="MDPI16affiliation"/><w:widowControl w:val="0"/><w:ind w:left="142" w:hanging="142"/><w:rPr><w:lang w:val="en-AU"/></w:rPr></w:pPr><w:r><w:rPr><w:vertAlign w:val="superscript"/><w:lang w:val="en-AU"/></w:rPr><w:t>4</w:t></w:r><w:r><w:rPr><w:lang w:val="en-AU"/></w:rPr><w:t xml:space="preserve"> </w:t></w:r><w:r><w:rPr><w:lang w:val="en-AU"/></w:rPr><w:tab/></w:r><w:r w:rsidRPr="00FC5CF1"><w:rPr><w:lang w:val="en-AU"/></w:rPr><w:t>Jockey Club School of Public Health and Primary Care, The Chinese University of Hong Kong, Hong Kong Special Administrative Region of the People’s Republic of China</w:t></w:r></w:p><w:p w14:paraId="4AC5C994" w14:textId="77777777" w:rsidR="006F2034" w:rsidRDefault="006F2034" w:rsidP="006F2034"><w:pPr><w:pStyle w:val="MDPI16affiliation"/><w:widowControl w:val="0"/><w:ind w:left="142" w:hanging="142"/><w:rPr><w:lang w:val="en-AU"/></w:rPr></w:pPr><w:r><w:rPr><w:vertAlign w:val="superscript"/><w:lang w:val="en-AU"/></w:rPr><w:t>5</w:t></w:r><w:r><w:rPr><w:lang w:val="en-AU"/></w:rPr><w:t xml:space="preserve"> </w:t></w:r><w:r><w:rPr><w:lang w:val="en-AU"/></w:rPr><w:tab/></w:r><w:r w:rsidRPr="00FC5CF1"><w:rPr><w:lang w:val="en-AU"/></w:rPr><w:t>Air Quality Studies, Department of Civil and Environmental Engineering, Hong Kong Polytechnic University, Hong Kong, China</w:t></w:r></w:p><w:p w14:paraId="20D31167" w14:textId="77777777" w:rsidR="006F2034" w:rsidRPr="00FC5CF1" w:rsidRDefault="006F2034" w:rsidP="006F2034"><w:pPr><w:pStyle w:val="MDPI16affiliation"/><w:widowControl w:val="0"/><w:ind w:left="142" w:hanging="142"/><w:rPr><w:lang w:val="en-AU"/></w:rPr></w:pPr><w:r><w:rPr><w:vertAlign w:val="superscript"/><w:lang w:val="en-AU"/></w:rPr><w:t>†</w:t></w:r><w:r><w:rPr><w:lang w:val="en-AU"/></w:rPr><w:t xml:space="preserve"> </w:t></w:r><w:r><w:rPr><w:lang w:val="en-AU"/></w:rPr><w:tab/><w:t xml:space="preserve">These authors contributed equally and share first authorship </w:t></w:r></w:p><w:p w14:paraId="5C4F5FB4" w14:textId="77777777" w:rsidR="006F2034" w:rsidRPr="00550626" w:rsidRDefault="006F2034" w:rsidP="006F2034"><w:pPr><w:pStyle w:val="MDPI16affiliation"/><w:widowControl w:val="0"/><w:ind w:left="142" w:hanging="142"/></w:pPr><w:r w:rsidRPr="00E779E6"><w:rPr><w:b/></w:rPr><w:t>*</w:t></w:r><w:r w:rsidRPr="00D945EC"><w:tab/><w:t xml:space="preserve">Correspondence: </w:t></w:r><w:r><w:t>brian.oliver</w:t></w:r><w:r w:rsidRPr="00D945EC"><w:t>@</w:t></w:r><w:r><w:t>uts.edu.au</w:t></w:r><w:r w:rsidRPr="00D945EC"><w:t xml:space="preserve">; Tel.: </w:t></w:r><w:r w:rsidRPr="00FC5CF1"><w:t xml:space="preserve">+61 2 9114 0367 </w:t></w:r></w:p><w:p w14:paraId="6C175A93" w14:textId="77777777" w:rsidR="00A546F0" w:rsidRDefault="00A546F0"/><w:p w14:paraId="56FA9F9A" w14:textId="77777777" w:rsidR="006F2034" w:rsidRPr="00613B31" w:rsidRDefault="006F2034" w:rsidP="006F2034"><w:pPr><w:widowControl w:val="0"/><w:adjustRightInd w:val="0"/><w:snapToGrid w:val="0"/><w:spacing w:before="240" w:after="60" w:line="228" w:lineRule="auto"/><w:rPr><w:b/><w:bCs/><w:szCs w:val="18"/><w:lang w:bidi="en-US"/></w:rPr></w:pPr><w:r><w:rPr><w:b/><w:bCs/><w:szCs w:val="18"/><w:lang w:bidi="en-US"/></w:rPr><w:t>Supplementary Figure S1</w:t></w:r></w:p><w:p w14:paraId="67C9CDDB" w14:textId="77777777" w:rsidR="006F2034" w:rsidRPr="00AE062F" w:rsidRDefault="006F2034" w:rsidP="00BC2667"><w:pPr><w:pStyle w:val="MDPI32textnoindent"/><w:widowControl w:val="0"/><w:ind w:left="0"/><w:jc w:val="center"/></w:pPr><w:bookmarkStart w:id="0" w:name="_GoBack"/><w:r w:rsidRPr="005F025C"><w:rPr><w:noProof/></w:rPr><w:drawing><wp:inline distT="0" distB="0" distL="0" distR="0" wp14:anchorId="63891E80" wp14:editId="1E63FB87"><wp:extent cx="3542151" cy="3767560"/><wp:effectExtent l="0" t="0" r="1270" b="4445"/><wp:docPr id="8" name="Picture 8"/><wp:cNvGraphicFramePr><a:graphicFrameLocks xmlns:a="http://schemas.openxmlformats.org/drawingml/2006/main" noChangeAspect="1"/></wp:cNvGraphicFramePr><a:graphic xmlns:a="http://schemas.openxmlformats.org/drawingml/2006/main"><a:graphicData uri="http://schemas.openxmlformats.org/drawingml/2006/picture"><pic:pic xmlns:pic="http://schemas.openxmlformats.org/drawingml/2006/picture"><pic:nvPicPr><pic:cNvPr id="1" name=""/><pic:cNvPicPr/></pic:nvPicPr><pic:blipFill><a:blip r:embed="rId9"/><a:stretch><a:fillRect/></a:stretch></pic:blipFill><pic:spPr><a:xfrm><a:off x="0" y="0"/><a:ext cx="3556175" cy="3782477"/></a:xfrm><a:prstGeom prst="rect"><a:avLst/></a:prstGeom></pic:spPr></pic:pic></a:graphicData></a:graphic></wp:inline></w:drawing></w:r><w:bookmarkEnd w:id="0"/></w:p><w:p w14:paraId="43EB2E83" w14:textId="77777777" w:rsidR="006F2034" w:rsidRDefault="006F2034" w:rsidP="006F2034"><w:pPr><w:pStyle w:val="MDPI51figurecaption"/><w:widowControl w:val="0"/><w:ind w:left="0"/></w:pPr><w:r w:rsidRPr="001F57C8"><w:rPr><w:b/><w:bCs/></w:rPr><w:t xml:space="preserve">Figure </w:t></w:r><w:r><w:rPr><w:b/><w:bCs/></w:rPr><w:t>S</w:t></w:r><w:r w:rsidRPr="001F57C8"><w:rPr><w:b/><w:bCs/></w:rPr><w:t>1.</w:t></w:r><w:r w:rsidRPr="001F57C8"><w:t xml:space="preserve"> (A) Simplified structure of TNC. TNC has six arms that are each comprised by region of oligo assembly, EGF-like domain, Constant FNIII domains, Variable FNIII domains and fibronectin globe. Epidermal growth factor (EGF); Fibronectin (FN). Multiple functions of TNC. B) TNC crosslinks with FIII domains. C) TNC binds to the cell membrane through integrin. D) Fibronectin globe binds to TLR4. E) EGF L binds to EGFR in fibroblast. (Created with Biorender.com)</w:t></w:r></w:p><w:p w14:paraId="30643D45" w14:textId="77777777" w:rsidR="006F2034" w:rsidRDefault="006F2034"/><w:sectPr w:rsidR="006F2034"><w:pgSz w:w="11906" w:h="16838"/><w:pgMar w:top="1440" w:right="1440" w:bottom="1440" w:left="1440" w:header="708" w:footer="708" w:gutter="0"/><w:cols w:space="708"/><w:docGrid w:linePitch="360"/></w:sectPr></w:body></w:document>
