# Supplementary material for: Tenascin C in Lung Diseases
Source: Biology (Basel). 2023 Jan 28;12(2):199. doi: 10.3390/biology12020199 (PMC9953172; doi:10.3390/biology12020199)
Supplement: Supplementary file 1 [file biology-12-00199-s001.zip › biology-2069487-supplementary/word/fontTable.xml]

<?xml version="1.0" encoding="UTF-8" standalone="yes"?>
<w:fonts xmlns:mc="http://schemas.openxmlformats.org/markup-compatibility/2006" xmlns:r="http://schemas.openxmlformats.org/officeDocument/2006/relationships" xmlns:w="http://schemas.openxmlformats.org/wordprocessingml/2006/main" xmlns:w14="http://schemas.microsoft.com/office/word/2010/wordml" xmlns:w15="http://schemas.microsoft.com/office/word/2012/wordml" xmlns:w16cid="http://schemas.microsoft.com/office/word/2016/wordml/cid" xmlns:w16se="http://schemas.microsoft.com/office/word/2015/wordml/symex" mc:Ignorable="w14 w15 w16se w16cid"><w:font w:name="Calibri"><w:panose1 w:val="020F0502020204030204"/><w:charset w:val="00"/><w:family w:val="swiss"/><w:pitch w:val="variable"/><w:sig w:usb0="E4002EFF" w:usb1="C000247B" w:usb2="00000009" w:usb3="00000000" w:csb0="000001FF" w:csb1="00000000"/></w:font><w:font w:name="DengXian"><w:altName w:val="等线"/><w:panose1 w:val="02010600030101010101"/><w:charset w:val="86"/><w:family w:val="auto"/><w:pitch w:val="variable"/><w:sig w:usb0="A00002BF" w:usb1="38CF7CFA" w:usb2="00000016" w:usb3="00000000" w:csb0="0004000F" w:csb1="00000000"/></w:font><w:font w:name="Times New Roman"><w:panose1 w:val="02020603050405020304"/><w:charset w:val="00"/><w:family w:val="roman"/><w:pitch w:val="variable"/><w:sig w:usb0="E0002EFF" w:usb1="C000785B" w:usb2="00000009" w:usb3="00000000" w:csb0="000001FF" w:csb1="00000000"/></w:font><w:font w:name="Palatino Linotype"><w:panose1 w:val="02040502050505030304"/><w:charset w:val="00"/><w:family w:val="roman"/><w:pitch w:val="variable"/><w:sig w:usb0="E0000287" w:usb1="40000013" w:usb2="00000000" w:usb3="00000000" w:csb0="0000019F" w:csb1="00000000"/></w:font><w:font w:name="SimSun"><w:altName w:val="宋体"/><w:panose1 w:val="02010600030101010101"/><w:charset w:val="86"/><w:family w:val="auto"/><w:pitch w:val="variable"/><w:sig w:usb0="00000203" w:usb1="288F0000" w:usb2="00000016" w:usb3="00000000" w:csb0="00040001" w:csb1="00000000"/></w:font><w:font w:name="Cordia New"><w:panose1 w:val="020B0304020202020204"/><w:charset w:val="DE"/><w:family w:val="swiss"/><w:pitch w:val="variable"/><w:sig w:usb0="81000003" w:usb1="00000000" w:usb2="00000000" w:usb3="00000000" w:csb0="00010001" w:csb1="00000000"/></w:font><w:font w:name="Segoe UI"><w:panose1 w:val="020B0502040204020203"/><w:charset w:val="00"/><w:family w:val="swiss"/><w:pitch w:val="variable"/><w:sig w:usb0="E4002EFF" w:usb1="C000E47F" w:usb2="00000009" w:usb3="00000000" w:csb0="000001FF" w:csb1="00000000"/></w:font><w:font w:name="DengXian Light"><w:altName w:val="等线 Light"/><w:panose1 w:val="02010600030101010101"/><w:charset w:val="86"/><w:family w:val="auto"/><w:pitch w:val="variable"/><w:sig w:usb0="A00002BF" w:usb1="38CF7CFA" w:usb2="00000016" w:usb3="00000000" w:csb0="0004000F" w:csb1="00000000"/></w:font><w:font w:name="Calibri Light"><w:panose1 w:val="020F0302020204030204"/><w:charset w:val="00"/><w:family w:val="swiss"/><w:pitch w:val="variable"/><w:sig w:usb0="E4002EFF" w:usb1="C000247B" w:usb2="00000009" w:usb3="00000000" w:csb0="000001FF" w:csb1="00000000"/></w:font></w:fonts>
