# Supplementary material for: Tenascin C in Lung Diseases
Source: Biology (Basel). 2023 Jan 28;12(2):199. doi: 10.3390/biology12020199 (PMC9953172; doi:10.3390/biology12020199)
Supplement: Supplementary file 1 [file biology-12-00199-s001.zip › biology-2069487-supplementary/word/settings.xml]

<?xml version="1.0" encoding="UTF-8" standalone="yes"?>
<w:settings xmlns:mc="http://schemas.openxmlformats.org/markup-compatibility/2006" xmlns:o="urn:schemas-microsoft-com:office:office" xmlns:r="http://schemas.openxmlformats.org/officeDocument/2006/relationships" xmlns:m="http://schemas.openxmlformats.org/officeDocument/2006/math" xmlns:v="urn:schemas-microsoft-com:vml" xmlns:w10="urn:schemas-microsoft-com:office:word" xmlns:w="http://schemas.openxmlformats.org/wordprocessingml/2006/main" xmlns:w14="http://schemas.microsoft.com/office/word/2010/wordml" xmlns:w15="http://schemas.microsoft.com/office/word/2012/wordml" xmlns:w16cid="http://schemas.microsoft.com/office/word/2016/wordml/cid" xmlns:w16se="http://schemas.microsoft.com/office/word/2015/wordml/symex" xmlns:sl="http://schemas.openxmlformats.org/schemaLibrary/2006/main" mc:Ignorable="w14 w15 w16se w16cid"><w:zoom w:percent="120"/><w:proofState w:spelling="clean" w:grammar="clean"/><w:defaultTabStop w:val="720"/><w:characterSpacingControl w:val="doNotCompress"/><w:hdrShapeDefaults><o:shapedefaults v:ext="edit" spidmax="2049"/></w:hdrShapeDefaults><w:footnotePr><w:footnote w:id="-1"/><w:footnote w:id="0"/></w:footnotePr><w:endnotePr><w:endnote w:id="-1"/><w:endnote w:id="0"/></w:endnotePr><w:compat><w:useFELayout/><w:compatSetting w:name="compatibilityMode" w:uri="http://schemas.microsoft.com/office/word" w:val="15"/><w:compatSetting w:name="overrideTableStyleFontSizeAndJustification" w:uri="http://schemas.microsoft.com/office/word" w:val="1"/><w:compatSetting w:name="enableOpenTypeFeatures" w:uri="http://schemas.microsoft.com/office/word" w:val="1"/><w:compatSetting w:name="doNotFlipMirrorIndents" w:uri="http://schemas.microsoft.com/office/word" w:val="1"/><w:compatSetting w:name="differentiateMultirowTableHeaders" w:uri="http://schemas.microsoft.com/office/word" w:val="1"/><w:compatSetting w:name="useWord2013TrackBottomHyphenation" w:uri="http://schemas.microsoft.com/office/word" w:val="0"/></w:compat><w:docVars><w:docVar w:name="__Grammarly_42____i" w:val="H4sIAAAAAAAEAKtWckksSQxILCpxzi/NK1GyMqwFAAEhoTITAAAA"/><w:docVar w:name="__Grammarly_42___1" w:val="H4sIAAAAAAAEAKtWcslP9kxRslIyNDY2NDYwMzAwNDA1NbIwMDZX0lEKTi0uzszPAykwrAUAPKVFsywAAAA="/></w:docVars><w:rsids><w:rsidRoot w:val="006F2034"/><w:rsid w:val="006F2034"/><w:rsid w:val="00A546F0"/><w:rsid w:val="00BC2667"/><w:rsid w:val="00FF4963"/></w:rsids><m:mathPr><m:mathFont m:val="Cambria Math"/><m:brkBin m:val="before"/><m:brkBinSub m:val="--"/><m:smallFrac m:val="0"/><m:dispDef/><m:lMargin m:val="0"/><m:rMargin m:val="0"/><m:defJc m:val="centerGroup"/><m:wrapIndent m:val="1440"/><m:intLim m:val="subSup"/><m:naryLim m:val="undOvr"/></m:mathPr><w:themeFontLang w:val="en-AU" w:eastAsia="zh-CN"/><w:clrSchemeMapping w:bg1="light1" w:t1="dark1" w:bg2="light2" w:t2="dark2" w:accent1="accent1" w:accent2="accent2" w:accent3="accent3" w:accent4="accent4" w:accent5="accent5" w:accent6="accent6" w:hyperlink="hyperlink" w:followedHyperlink="followedHyperlink"/><w:shapeDefaults><o:shapedefaults v:ext="edit" spidmax="2049"/><o:shapelayout v:ext="edit"><o:idmap v:ext="edit" data="1"/></o:shapelayout></w:shapeDefaults><w:decimalSymbol w:val="."/><w:listSeparator w:val=","/><w14:docId w14:val="62E6188F"/><w15:chartTrackingRefBased/><w15:docId w15:val="{4D28B591-B121-4F26-B966-D8C93A8DDDDC}"/></w:settings>
