# Supplementary material for: Tenascin C in Lung Diseases
Source: Biology (Basel). 2023 Jan 28;12(2):199. doi: 10.3390/biology12020199 (PMC9953172; doi:10.3390/biology12020199)
Supplement: Supplementary file 1 [file biology-12-00199-s001.zip › biology-2069487-supplementary/word/styles.xml]

<?xml version="1.0" encoding="UTF-8" standalone="yes"?>
<w:styles xmlns:mc="http://schemas.openxmlformats.org/markup-compatibility/2006" xmlns:r="http://schemas.openxmlformats.org/officeDocument/2006/relationships" xmlns:w="http://schemas.openxmlformats.org/wordprocessingml/2006/main" xmlns:w14="http://schemas.microsoft.com/office/word/2010/wordml" xmlns:w15="http://schemas.microsoft.com/office/word/2012/wordml" xmlns:w16cid="http://schemas.microsoft.com/office/word/2016/wordml/cid" xmlns:w16se="http://schemas.microsoft.com/office/word/2015/wordml/symex" mc:Ignorable="w14 w15 w16se w16cid"><w:docDefaults><w:rPrDefault><w:rPr><w:rFonts w:asciiTheme="minorHAnsi" w:eastAsiaTheme="minorEastAsia" w:hAnsiTheme="minorHAnsi" w:cstheme="minorBidi"/><w:sz w:val="22"/><w:szCs w:val="22"/><w:lang w:val="en-AU" w:eastAsia="zh-CN" w:bidi="ar-SA"/></w:rPr></w:rPrDefault><w:pPrDefault><w:pPr><w:spacing w:after="160" w:line="259" w:lineRule="auto"/></w:pPr></w:pPrDefault></w:docDefaults><w:latentStyles w:defLockedState="0" w:defUIPriority="99" w:defSemiHidden="0" w:defUnhideWhenUsed="0" w:defQFormat="0" w:count="375"><w:lsdException w:name="Normal" w:uiPriority="0" w:qFormat="1"/><w:lsdException w:name="heading 1" w:uiPriority="9" w:qFormat="1"/><w:lsdException w:name="heading 2" w:semiHidden="1" w:uiPriority="9" w:unhideWhenUsed="1" w:qFormat="1"/><w:lsdException w:name="heading 3" w:semiHidden="1" w:uiPriority="9" w:unhideWhenUsed="1" w:qFormat="1"/><w:lsdException w:name="heading 4" w:semiHidden="1" w:uiPriority="9" w:unhideWhenUsed="1" w:qFormat="1"/><w:lsdException w:name="heading 5" w:semiHidden="1" w:uiPriority="9" w:unhideWhenUsed="1" w:qFormat="1"/><w:lsdException w:name="heading 6" w:semiHidden="1" w:uiPriority="9" w:unhideWhenUsed="1" w:qFormat="1"/><w:lsdException w:name="heading 7" w:semiHidden="1" w:uiPriority="9" w:unhideWhenUsed="1" w:qFormat="1"/><w:lsdException w:name="heading 8" w:semiHidden="1" w:uiPriority="9" w:unhideWhenUsed="1" w:qFormat="1"/><w:lsdException w:name="heading 9" w:semiHidden="1" w:uiPriority="9" w:unhideWhenUsed="1" w:qFormat="1"/><w:lsdException w:name="index 1" w:semiHidden="1" w:unhideWhenUsed="1"/><w:lsdException w:name="index 2" w:semiHidden="1" w:unhideWhenUsed="1"/><w:lsdException w:name="index 3" w:semiHidden="1" w:unhideWhenUsed="1"/><w:lsdException w:name="index 4" w:semiHidden="1" w:unhideWhenUsed="1"/><w:lsdException w:name="index 5" w:semiHidden="1" w:unhideWhenUsed="1"/><w:lsdException w:name="index 6" w:semiHidden="1" w:unhideWhenUsed="1"/><w:lsdException w:name="index 7" w:semiHidden="1" w:unhideWhenUsed="1"/><w:lsdException w:name="index 8" w:semiHidden="1" w:unhideWhenUsed="1"/><w:lsdException w:name="index 9" w:semiHidden="1" w:unhideWhenUsed="1"/><w:lsdException w:name="toc 1" w:semiHidden="1" w:uiPriority="39" w:unhideWhenUsed="1"/><w:lsdException w:name="toc 2" w:semiHidden="1" w:uiPriority="39" w:unhideWhenUsed="1"/><w:lsdException w:name="toc 3" w:semiHidden="1" w:uiPriority="39" w:unhideWhenUsed="1"/><w:lsdException w:name="toc 4" w:semiHidden="1" w:uiPriority="39" w:unhideWhenUsed="1"/><w:lsdException w:name="toc 5" w:semiHidden="1" w:uiPriority="39" w:unhideWhenUsed="1"/><w:lsdException w:name="toc 6" w:semiHidden="1" w:uiPriority="39" w:unhideWhenUsed="1"/><w:lsdException w:name="toc 7" w:semiHidden="1" w:uiPriority="39" w:unhideWhenUsed="1"/><w:lsdException w:name="toc 8" w:semiHidden="1" w:uiPriority="39" w:unhideWhenUsed="1"/><w:lsdException w:name="toc 9" w:semiHidden="1" w:uiPriority="39" w:unhideWhenUsed="1"/><w:lsdException w:name="Normal Indent" w:semiHidden="1" w:unhideWhenUsed="1"/><w:lsdException w:name="footnote text" w:semiHidden="1" w:unhideWhenUsed="1"/><w:lsdException w:name="annotation text" w:semiHidden="1" w:unhideWhenUsed="1"/><w:lsdException w:name="header" w:semiHidden="1" w:unhideWhenUsed="1"/><w:lsdException w:name="footer" w:semiHidden="1" w:unhideWhenUsed="1"/><w:lsdException w:name="index heading" w:semiHidden="1" w:unhideWhenUsed="1"/><w:lsdException w:name="caption" w:semiHidden="1" w:uiPriority="35" w:unhideWhenUsed="1" w:qFormat="1"/><w:lsdException w:name="table of figures" w:semiHidden="1" w:unhideWhenUsed="1"/><w:lsdException w:name="envelope address" w:semiHidden="1" w:unhideWhenUsed="1"/><w:lsdException w:name="envelope return" w:semiHidden="1" w:unhideWhenUsed="1"/><w:lsdException w:name="footnote reference" w:semiHidden="1" w:unhideWhenUsed="1"/><w:lsdException w:name="annotation reference" w:semiHidden="1" w:unhideWhenUsed="1"/><w:lsdException w:name="line number" w:semiHidden="1" w:unhideWhenUsed="1"/><w:lsdException w:name="page number" w:semiHidden="1" w:unhideWhenUsed="1"/><w:lsdException w:name="endnote reference" w:semiHidden="1" w:unhideWhenUsed="1"/><w:lsdException w:name="endnote text" w:semiHidden="1" w:unhideWhenUsed="1"/><w:lsdException w:name="table of authorities" w:semiHidden="1" w:unhideWhenUsed="1"/><w:lsdException w:name="macro" w:semiHidden="1" w:unhideWhenUsed="1"/><w:lsdException w:name="toa heading" w:semiHidden="1" w:unhideWhenUsed="1"/><w:lsdException w:name="List" w:semiHidden="1" w:unhideWhenUsed="1"/><w:lsdException w:name="List Bullet" w:semiHidden="1" w:unhideWhenUsed="1"/><w:lsdException w:name="List Number" w:semiHidden="1" w:unhideWhenUsed="1"/><w:lsdException w:name="List 2" w:semiHidden="1" w:unhideWhenUsed="1"/><w:lsdException w:name="List 3" w:semiHidden="1" w:unhideWhenUsed="1"/><w:lsdException w:name="List 4" w:semiHidden="1" w:unhideWhenUsed="1"/><w:lsdException w:name="List 5" w:semiHidden="1" w:unhideWhenUsed="1"/><w:lsdException w:name="List Bullet 2" w:semiHidden="1" w:unhideWhenUsed="1"/><w:lsdException w:name="List Bullet 3" w:semiHidden="1" w:unhideWhenUsed="1"/><w:lsdException w:name="List Bullet 4" w:semiHidden="1" w:unhideWhenUsed="1"/><w:lsdException w:name="List Bullet 5" w:semiHidden="1" w:unhideWhenUsed="1"/><w:lsdException w:name="List Number 2" w:semiHidden="1" w:unhideWhenUsed="1"/><w:lsdException w:name="List Number 3" w:semiHidden="1" w:unhideWhenUsed="1"/><w:lsdException w:name="List Number 4" w:semiHidden="1" w:unhideWhenUsed="1"/><w:lsdException w:name="List Number 5" w:semiHidden="1" w:unhideWhenUsed="1"/><w:lsdException w:name="Title" w:uiPriority="10" w:qFormat="1"/><w:lsdException w:name="Closing" w:semiHidden="1" w:unhideWhenUsed="1"/><w:lsdException w:name="Signature" w:semiHidden="1" w:unhideWhenUsed="1"/><w:lsdException w:name="Default Paragraph Font" w:semiHidden="1" w:uiPriority="1" w:unhideWhenUsed="1"/><w:lsdException w:name="Body Text" w:semiHidden="1" w:unhideWhenUsed="1"/><w:lsdException w:name="Body Text Indent" w:semiHidden="1" w:unhideWhenUsed="1"/><w:lsdException w:name="List Continue" w:semiHidden="1" w:unhideWhenUsed="1"/><w:lsdException w:name="List Continue 2" w:semiHidden="1" w:unhideWhenUsed="1"/><w:lsdException w:name="List Continue 3" w:semiHidden="1" w:unhideWhenUsed="1"/><w:lsdException w:name="List Continue 4" w:semiHidden="1" w:unhideWhenUsed="1"/><w:lsdException w:name="List Continue 5" w:semiHidden="1" w:unhideWhenUsed="1"/><w:lsdException w:name="Message Header" w:semiHidden="1" w:unhideWhenUsed="1"/><w:lsdException w:name="Subtitle" w:uiPriority="11" w:qFormat="1"/><w:lsdException w:name="Salutation" w:semiHidden="1" w:unhideWhenUsed="1"/><w:lsdException w:name="Date" w:semiHidden="1" w:unhideWhenUsed="1"/><w:lsdException w:name="Body Text First Indent" w:semiHidden="1" w:unhideWhenUsed="1"/><w:lsdException w:name="Body Text First Indent 2" w:semiHidden="1" w:unhideWhenUsed="1"/><w:lsdException w:name="Note Heading" w:semiHidden="1" w:unhideWhenUsed="1"/><w:lsdException w:name="Body Text 2" w:semiHidden="1" w:unhideWhenUsed="1"/><w:lsdException w:name="Body Text 3" w:semiHidden="1" w:unhideWhenUsed="1"/><w:lsdException w:name="Body Text Indent 2" w:semiHidden="1" w:unhideWhenUsed="1"/><w:lsdException w:name="Body Text Indent 3" w:semiHidden="1" w:unhideWhenUsed="1"/><w:lsdException w:name="Block Text" w:semiHidden="1" w:unhideWhenUsed="1"/><w:lsdException w:name="Hyperlink" w:semiHidden="1" w:unhideWhenUsed="1"/><w:lsdException w:name="FollowedHyperlink" w:semiHidden="1" w:unhideWhenUsed="1"/><w:lsdException w:name="Strong" w:uiPriority="22" w:qFormat="1"/><w:lsdException w:name="Emphasis" w:uiPriority="20" w:qFormat="1"/><w:lsdException w:name="Document Map" w:semiHidden="1" w:unhideWhenUsed="1"/><w:lsdException w:name="Plain Text" w:semiHidden="1" w:unhideWhenUsed="1"/><w:lsdException w:name="E-mail Signature" w:semiHidden="1" w:unhideWhenUsed="1"/><w:lsdException w:name="HTML Top of Form" w:semiHidden="1" w:unhideWhenUsed="1"/><w:lsdException w:name="HTML Bottom of Form" w:semiHidden="1" w:unhideWhenUsed="1"/><w:lsdException w:name="Normal (Web)" w:semiHidden="1" w:unhideWhenUsed="1"/><w:lsdException w:name="HTML Acronym" w:semiHidden="1" w:unhideWhenUsed="1"/><w:lsdException w:name="HTML Address" w:semiHidden="1" w:unhideWhenUsed="1"/><w:lsdException w:name="HTML Cite" w:semiHidden="1" w:unhideWhenUsed="1"/><w:lsdException w:name="HTML Code" w:semiHidden="1" w:unhideWhenUsed="1"/><w:lsdException w:name="HTML Definition" w:semiHidden="1" w:unhideWhenUsed="1"/><w:lsdException w:name="HTML Keyboard" w:semiHidden="1" w:unhideWhenUsed="1"/><w:lsdException w:name="HTML Preformatted" w:semiHidden="1" w:unhideWhenUsed="1"/><w:lsdException w:name="HTML Sample" w:semiHidden="1" w:unhideWhenUsed="1"/><w:lsdException w:name="HTML Typewriter" w:semiHidden="1" w:unhideWhenUsed="1"/><w:lsdException w:name="HTML Variable" w:semiHidden="1" w:unhideWhenUsed="1"/><w:lsdException w:name="Normal Table" w:semiHidden="1" w:unhideWhenUsed="1"/><w:lsdException w:name="annotation subject" w:semiHidden="1" w:unhideWhenUsed="1"/><w:lsdException w:name="No List" w:semiHidden="1" w:unhideWhenUsed="1"/><w:lsdException w:name="Outline List 1" w:semiHidden="1" w:unhideWhenUsed="1"/><w:lsdException w:name="Outline List 2" w:semiHidden="1" w:unhideWhenUsed="1"/><w:lsdException w:name="Outline List 3" w:semiHidden="1" w:unhideWhenUsed="1"/><w:lsdException w:name="Table Simple 1" w:semiHidden="1" w:unhideWhenUsed="1"/><w:lsdException w:name="Table Simple 2" w:semiHidden="1" w:unhideWhenUsed="1"/><w:lsdException w:name="Table Simple 3" w:semiHidden="1" w:unhideWhenUsed="1"/><w:lsdException w:name="Table Classic 1" w:semiHidden="1" w:unhideWhenUsed="1"/><w:lsdException w:name="Table Classic 2" w:semiHidden="1" w:unhideWhenUsed="1"/><w:lsdException w:name="Table Classic 3" w:semiHidden="1" w:unhideWhenUsed="1"/><w:lsdException w:name="Table Classic 4" w:semiHidden="1" w:unhideWhenUsed="1"/><w:lsdException w:name="Table Colorful 1" w:semiHidden="1" w:unhideWhenUsed="1"/><w:lsdException w:name="Table Colorful 2" w:semiHidden="1" w:unhideWhenUsed="1"/><w:lsdException w:name="Table Colorful 3" w:semiHidden="1" w:unhideWhenUsed="1"/><w:lsdException w:name="Table Columns 1" w:semiHidden="1" w:unhideWhenUsed="1"/><w:lsdException w:name="Table Columns 2" w:semiHidden="1" w:unhideWhenUsed="1"/><w:lsdException w:name="Table Columns 3" w:semiHidden="1" w:unhideWhenUsed="1"/><w:lsdException w:name="Table Columns 4" w:semiHidden="1" w:unhideWhenUsed="1"/><w:lsdException w:name="Table Columns 5" w:semiHidden="1" w:unhideWhenUsed="1"/><w:lsdException w:name="Table Grid 1" w:semiHidden="1" w:unhideWhenUsed="1"/><w:lsdException w:name="Table Grid 2" w:semiHidden="1" w:unhideWhenUsed="1"/><w:lsdException w:name="Table Grid 3" w:semiHidden="1" w:unhideWhenUsed="1"/><w:lsdException w:name="Table Grid 4" w:semiHidden="1" w:unhideWhenUsed="1"/><w:lsdException w:name="Table Grid 5" w:semiHidden="1" w:unhideWhenUsed="1"/><w:lsdException w:name="Table Grid 6" w:semiHidden="1" w:unhideWhenUsed="1"/><w:lsdException w:name="Table Grid 7" w:semiHidden="1" w:unhideWhenUsed="1"/><w:lsdException w:name="Table Grid 8" w:semiHidden="1" w:unhideWhenUsed="1"/><w:lsdException w:name="Table List 1" w:semiHidden="1" w:unhideWhenUsed="1"/><w:lsdException w:name="Table List 2" w:semiHidden="1" w:unhideWhenUsed="1"/><w:lsdException w:name="Table List 3" w:semiHidden="1" w:unhideWhenUsed="1"/><w:lsdException w:name="Table List 4" w:semiHidden="1" w:unhideWhenUsed="1"/><w:lsdException w:name="Table List 5" w:semiHidden="1" w:unhideWhenUsed="1"/><w:lsdException w:name="Table List 6" w:semiHidden="1" w:unhideWhenUsed="1"/><w:lsdException w:name="Table List 7" w:semiHidden="1" w:unhideWhenUsed="1"/><w:lsdException w:name="Table List 8" w:semiHidden="1" w:unhideWhenUsed="1"/><w:lsdException w:name="Table 3D effects 1" w:semiHidden="1" w:unhideWhenUsed="1"/><w:lsdException w:name="Table 3D effects 2" w:semiHidden="1" w:unhideWhenUsed="1"/><w:lsdException w:name="Table 3D effects 3" w:semiHidden="1" w:unhideWhenUsed="1"/><w:lsdException w:name="Table Contemporary" w:semiHidden="1" w:unhideWhenUsed="1"/><w:lsdException w:name="Table Elegant" w:semiHidden="1" w:unhideWhenUsed="1"/><w:lsdException w:name="Table Professional" w:semiHidden="1" w:unhideWhenUsed="1"/><w:lsdException w:name="Table Subtle 1" w:semiHidden="1" w:unhideWhenUsed="1"/><w:lsdException w:name="Table Subtle 2" w:semiHidden="1" w:unhideWhenUsed="1"/><w:lsdException w:name="Table Web 1" w:semiHidden="1" w:unhideWhenUsed="1"/><w:lsdException w:name="Table Web 2" w:semiHidden="1" w:unhideWhenUsed="1"/><w:lsdException w:name="Table Web 3" w:semiHidden="1" w:unhideWhenUsed="1"/><w:lsdException w:name="Balloon Text" w:semiHidden="1" w:unhideWhenUsed="1"/><w:lsdException w:name="Table Grid" w:uiPriority="39"/><w:lsdException w:name="Table Theme" w:semiHidden="1" w:unhideWhenUsed="1"/><w:lsdException w:name="Placeholder Text" w:semiHidden="1"/><w:lsdException w:name="No Spacing" w:uiPriority="1" w:qFormat="1"/><w:lsdException w:name="Light Shading" w:uiPriority="60"/><w:lsdException w:name="Light List" w:uiPriority="61"/><w:lsdException w:name="Light Grid" w:uiPriority="62"/><w:lsdException w:name="Medium Shading 1" w:uiPriority="63"/><w:lsdException w:name="Medium Shading 2" w:uiPriority="64"/><w:lsdException w:name="Medium List 1" w:uiPriority="65"/><w:lsdException w:name="Medium List 2" w:uiPriority="66"/><w:lsdException w:name="Medium Grid 1" w:uiPriority="67"/><w:lsdException w:name="Medium Grid 2" w:uiPriority="68"/><w:lsdException w:name="Medium Grid 3" w:uiPriority="69"/><w:lsdException w:name="Dark List" w:uiPriority="70"/><w:lsdException w:name="Colorful Shading" w:uiPriority="71"/><w:lsdException w:name="Colorful List" w:uiPriority="72"/><w:lsdException w:name="Colorful Grid" w:uiPriority="73"/><w:lsdException w:name="Light Shading Accent 1" w:uiPriority="60"/><w:lsdException w:name="Light List Accent 1" w:uiPriority="61"/><w:lsdException w:name="Light Grid Accent 1" w:uiPriority="62"/><w:lsdException w:name="Medium Shading 1 Accent 1" w:uiPriority="63"/><w:lsdException w:name="Medium Shading 2 Accent 1" w:uiPriority="64"/><w:lsdException w:name="Medium List 1 Accent 1" w:uiPriority="65"/><w:lsdException w:name="Revision" w:semiHidden="1"/><w:lsdException w:name="List Paragraph" w:uiPriority="34" w:qFormat="1"/><w:lsdException w:name="Quote" w:uiPriority="29" w:qFormat="1"/><w:lsdException w:name="Intense Quote" w:uiPriority="30" w:qFormat="1"/><w:lsdException w:name="Medium List 2 Accent 1" w:uiPriority="66"/><w:lsdException w:name="Medium Grid 1 Accent 1" w:uiPriority="67"/><w:lsdException w:name="Medium Grid 2 Accent 1" w:uiPriority="68"/><w:lsdException w:name="Medium Grid 3 Accent 1" w:uiPriority="69"/><w:lsdException w:name="Dark List Accent 1" w:uiPriority="70"/><w:lsdException w:name="Colorful Shading Accent 1" w:uiPriority="71"/><w:lsdException w:name="Colorful List Accent 1" w:uiPriority="72"/><w:lsdException w:name="Colorful Grid Accent 1" w:uiPriority="73"/><w:lsdException w:name="Light Shading Accent 2" w:uiPriority="60"/><w:lsdException w:name="Light List Accent 2" w:uiPriority="61"/><w:lsdException w:name="Light Grid Accent 2" w:uiPriority="62"/><w:lsdException w:name="Medium Shading 1 Accent 2" w:uiPriority="63"/><w:lsdException w:name="Medium Shading 2 Accent 2" w:uiPriority="64"/><w:lsdException w:name="Medium List 1 Accent 2" w:uiPriority="65"/><w:lsdException w:name="Medium List 2 Accent 2" w:uiPriority="66"/><w:lsdException w:name="Medium Grid 1 Accent 2" w:uiPriority="67"/><w:lsdException w:name="Medium Grid 2 Accent 2" w:uiPriority="68"/><w:lsdException w:name="Medium Grid 3 Accent 2" w:uiPriority="69"/><w:lsdException w:name="Dark List Accent 2" w:uiPriority="70"/><w:lsdException w:name="Colorful Shading Accent 2" w:uiPriority="71"/><w:lsdException w:name="Colorful List Accent 2" w:uiPriority="72"/><w:lsdException w:name="Colorful Grid Accent 2" w:uiPriority="73"/><w:lsdException w:name="Light Shading Accent 3" w:uiPriority="60"/><w:lsdException w:name="Light List Accent 3" w:uiPriority="61"/><w:lsdException w:name="Light Grid Accent 3" w:uiPriority="62"/><w:lsdException w:name="Medium Shading 1 Accent 3" w:uiPriority="63"/><w:lsdException w:name="Medium Shading 2 Accent 3" w:uiPriority="64"/><w:lsdException w:name="Medium List 1 Accent 3" w:uiPriority="65"/><w:lsdException w:name="Medium List 2 Accent 3" w:uiPriority="66"/><w:lsdException w:name="Medium Grid 1 Accent 3" w:uiPriority="67"/><w:lsdException w:name="Medium Grid 2 Accent 3" w:uiPriority="68"/><w:lsdException w:name="Medium Grid 3 Accent 3" w:uiPriority="69"/><w:lsdException w:name="Dark List Accent 3" w:uiPriority="70"/><w:lsdException w:name="Colorful Shading Accent 3" w:uiPriority="71"/><w:lsdException w:name="Colorful List Accent 3" w:uiPriority="72"/><w:lsdException w:name="Colorful Grid Accent 3" w:uiPriority="73"/><w:lsdException w:name="Light Shading Accent 4" w:uiPriority="60"/><w:lsdException w:name="Light List Accent 4" w:uiPriority="61"/><w:lsdException w:name="Light Grid Accent 4" w:uiPriority="62"/><w:lsdException w:name="Medium Shading 1 Accent 4" w:uiPriority="63"/><w:lsdException w:name="Medium Shading 2 Accent 4" w:uiPriority="64"/><w:lsdException w:name="Medium List 1 Accent 4" w:uiPriority="65"/><w:lsdException w:name="Medium List 2 Accent 4" w:uiPriority="66"/><w:lsdException w:name="Medium Grid 1 Accent 4" w:uiPriority="67"/><w:lsdException w:name="Medium Grid 2 Accent 4" w:uiPriority="68"/><w:lsdException w:name="Medium Grid 3 Accent 4" w:uiPriority="69"/><w:lsdException w:name="Dark List Accent 4" w:uiPriority="70"/><w:lsdException w:name="Colorful Shading Accent 4" w:uiPriority="71"/><w:lsdException w:name="Colorful List Accent 4" w:uiPriority="72"/><w:lsdException w:name="Colorful Grid Accent 4" w:uiPriority="73"/><w:lsdException w:name="Light Shading Accent 5" w:uiPriority="60"/><w:lsdException w:name="Light List Accent 5" w:uiPriority="61"/><w:lsdException w:name="Light Grid Accent 5" w:uiPriority="62"/><w:lsdException w:name="Medium Shading 1 Accent 5" w:uiPriority="63"/><w:lsdException w:name="Medium Shading 2 Accent 5" w:uiPriority="64"/><w:lsdException w:name="Medium List 1 Accent 5" w:uiPriority="65"/><w:lsdException w:name="Medium List 2 Accent 5" w:uiPriority="66"/><w:lsdException w:name="Medium Grid 1 Accent 5" w:uiPriority="67"/><w:lsdException w:name="Medium Grid 2 Accent 5" w:uiPriority="68"/><w:lsdException w:name="Medium Grid 3 Accent 5" w:uiPriority="69"/><w:lsdException w:name="Dark List Accent 5" w:uiPriority="70"/><w:lsdException w:name="Colorful Shading Accent 5" w:uiPriority="71"/><w:lsdException w:name="Colorful List Accent 5" w:uiPriority="72"/><w:lsdException w:name="Colorful Grid Accent 5" w:uiPriority="73"/><w:lsdException w:name="Light Shading Accent 6" w:uiPriority="60"/><w:lsdException w:name="Light List Accent 6" w:uiPriority="61"/><w:lsdException w:name="Light Grid Accent 6" w:uiPriority="62"/><w:lsdException w:name="Medium Shading 1 Accent 6" w:uiPriority="63"/><w:lsdException w:name="Medium Shading 2 Accent 6" w:uiPriority="64"/><w:lsdException w:name="Medium List 1 Accent 6" w:uiPriority="65"/><w:lsdException w:name="Medium List 2 Accent 6" w:uiPriority="66"/><w:lsdException w:name="Medium Grid 1 Accent 6" w:uiPriority="67"/><w:lsdException w:name="Medium Grid 2 Accent 6" w:uiPriority="68"/><w:lsdException w:name="Medium Grid 3 Accent 6" w:uiPriority="69"/><w:lsdException w:name="Dark List Accent 6" w:uiPriority="70"/><w:lsdException w:name="Colorful Shading Accent 6" w:uiPriority="71"/><w:lsdException w:name="Colorful List Accent 6" w:uiPriority="72"/><w:lsdException w:name="Colorful Grid Accent 6" w:uiPriority="73"/><w:lsdException w:name="Subtle Emphasis" w:uiPriority="19" w:qFormat="1"/><w:lsdException w:name="Intense Emphasis" w:uiPriority="21" w:qFormat="1"/><w:lsdException w:name="Subtle Reference" w:uiPriority="31" w:qFormat="1"/><w:lsdException w:name="Intense Reference" w:uiPriority="32" w:qFormat="1"/><w:lsdException w:name="Book Title" w:uiPriority="33" w:qFormat="1"/><w:lsdException w:name="Bibliography" w:semiHidden="1" w:uiPriority="37" w:unhideWhenUsed="1"/><w:lsdException w:name="TOC Heading" w:semiHidden="1" w:uiPriority="39" w:unhideWhenUsed="1" w:qFormat="1"/><w:lsdException w:name="Plain Table 1" w:uiPriority="41"/><w:lsdException w:name="Plain Table 2" w:uiPriority="42"/><w:lsdException w:name="Plain Table 3" w:uiPriority="43"/><w:lsdException w:name="Plain Table 4" w:uiPriority="44"/><w:lsdException w:name="Plain Table 5" w:uiPriority="45"/><w:lsdException w:name="Grid Table Light" w:uiPriority="40"/><w:lsdException w:name="Grid Table 1 Light" w:uiPriority="46"/><w:lsdException w:name="Grid Table 2" w:uiPriority="47"/><w:lsdException w:name="Grid Table 3" w:uiPriority="48"/><w:lsdException w:name="Grid Table 4" w:uiPriority="49"/><w:lsdException w:name="Grid Table 5 Dark" w:uiPriority="50"/><w:lsdException w:name="Grid Table 6 Colorful" w:uiPriority="51"/><w:lsdException w:name="Grid Table 7 Colorful" w:uiPriority="52"/><w:lsdException w:name="Grid Table 1 Light Accent 1" w:uiPriority="46"/><w:lsdException w:name="Grid Table 2 Accent 1" w:uiPriority="47"/><w:lsdException w:name="Grid Table 3 Accent 1" w:uiPriority="48"/><w:lsdException w:name="Grid Table 4 Accent 1" w:uiPriority="49"/><w:lsdException w:name="Grid Table 5 Dark Accent 1" w:uiPriority="50"/><w:lsdException w:name="Grid Table 6 Colorful Accent 1" w:uiPriority="51"/><w:lsdException w:name="Grid Table 7 Colorful Accent 1" w:uiPriority="52"/><w:lsdException w:name="Grid Table 1 Light Accent 2" w:uiPriority="46"/><w:lsdException w:name="Grid Table 2 Accent 2" w:uiPriority="47"/><w:lsdException w:name="Grid Table 3 Accent 2" w:uiPriority="48"/><w:lsdException w:name="Grid Table 4 Accent 2" w:uiPriority="49"/><w:lsdException w:name="Grid Table 5 Dark Accent 2" w:uiPriority="50"/><w:lsdException w:name="Grid Table 6 Colorful Accent 2" w:uiPriority="51"/><w:lsdException w:name="Grid Table 7 Colorful Accent 2" w:uiPriority="52"/><w:lsdException w:name="Grid Table 1 Light Accent 3" w:uiPriority="46"/><w:lsdException w:name="Grid Table 2 Accent 3" w:uiPriority="47"/><w:lsdException w:name="Grid Table 3 Accent 3" w:uiPriority="48"/><w:lsdException w:name="Grid Table 4 Accent 3" w:uiPriority="49"/><w:lsdException w:name="Grid Table 5 Dark Accent 3" w:uiPriority="50"/><w:lsdException w:name="Grid Table 6 Colorful Accent 3" w:uiPriority="51"/><w:lsdException w:name="Grid Table 7 Colorful Accent 3" w:uiPriority="52"/><w:lsdException w:name="Grid Table 1 Light Accent 4" w:uiPriority="46"/><w:lsdException w:name="Grid Table 2 Accent 4" w:uiPriority="47"/><w:lsdException w:name="Grid Table 3 Accent 4" w:uiPriority="48"/><w:lsdException w:name="Grid Table 4 Accent 4" w:uiPriority="49"/><w:lsdException w:name="Grid Table 5 Dark Accent 4" w:uiPriority="50"/><w:lsdException w:name="Grid Table 6 Colorful Accent 4" w:uiPriority="51"/><w:lsdException w:name="Grid Table 7 Colorful Accent 4" w:uiPriority="52"/><w:lsdException w:name="Grid Table 1 Light Accent 5" w:uiPriority="46"/><w:lsdException w:name="Grid Table 2 Accent 5" w:uiPriority="47"/><w:lsdException w:name="Grid Table 3 Accent 5" w:uiPriority="48"/><w:lsdException w:name="Grid Table 4 Accent 5" w:uiPriority="49"/><w:lsdException w:name="Grid Table 5 Dark Accent 5" w:uiPriority="50"/><w:lsdException w:name="Grid Table 6 Colorful Accent 5" w:uiPriority="51"/><w:lsdException w:name="Grid Table 7 Colorful Accent 5" w:uiPriority="52"/><w:lsdException w:name="Grid Table 1 Light Accent 6" w:uiPriority="46"/><w:lsdException w:name="Grid Table 2 Accent 6" w:uiPriority="47"/><w:lsdException w:name="Grid Table 3 Accent 6" w:uiPriority="48"/><w:lsdException w:name="Grid Table 4 Accent 6" w:uiPriority="49"/><w:lsdException w:name="Grid Table 5 Dark Accent 6" w:uiPriority="50"/><w:lsdException w:name="Grid Table 6 Colorful Accent 6" w:uiPriority="51"/><w:lsdException w:name="Grid Table 7 Colorful Accent 6" w:uiPriority="52"/><w:lsdException w:name="List Table 1 Light" w:uiPriority="46"/><w:lsdException w:name="List Table 2" w:uiPriority="47"/><w:lsdException w:name="List Table 3" w:uiPriority="48"/><w:lsdException w:name="List Table 4" w:uiPriority="49"/><w:lsdException w:name="List Table 5 Dark" w:uiPriority="50"/><w:lsdException w:name="List Table 6 Colorful" w:uiPriority="51"/><w:lsdException w:name="List Table 7 Colorful" w:uiPriority="52"/><w:lsdException w:name="List Table 1 Light Accent 1" w:uiPriority="46"/><w:lsdException w:name="List Table 2 Accent 1" w:uiPriority="47"/><w:lsdException w:name="List Table 3 Accent 1" w:uiPriority="48"/><w:lsdException w:name="List Table 4 Accent 1" w:uiPriority="49"/><w:lsdException w:name="List Table 5 Dark Accent 1" w:uiPriority="50"/><w:lsdException w:name="List Table 6 Colorful Accent 1" w:uiPriority="51"/><w:lsdException w:name="List Table 7 Colorful Accent 1" w:uiPriority="52"/><w:lsdException w:name="List Table 1 Light Accent 2" w:uiPriority="46"/><w:lsdException w:name="List Table 2 Accent 2" w:uiPriority="47"/><w:lsdException w:name="List Table 3 Accent 2" w:uiPriority="48"/><w:lsdException w:name="List Table 4 Accent 2" w:uiPriority="49"/><w:lsdException w:name="List Table 5 Dark Accent 2" w:uiPriority="50"/><w:lsdException w:name="List Table 6 Colorful Accent 2" w:uiPriority="51"/><w:lsdException w:name="List Table 7 Colorful Accent 2" w:uiPriority="52"/><w:lsdException w:name="List Table 1 Light Accent 3" w:uiPriority="46"/><w:lsdException w:name="List Table 2 Accent 3" w:uiPriority="47"/><w:lsdException w:name="List Table 3 Accent 3" w:uiPriority="48"/><w:lsdException w:name="List Table 4 Accent 3" w:uiPriority="49"/><w:lsdException w:name="List Table 5 Dark Accent 3" w:uiPriority="50"/><w:lsdException w:name="List Table 6 Colorful Accent 3" w:uiPriority="51"/><w:lsdException w:name="List Table 7 Colorful Accent 3" w:uiPriority="52"/><w:lsdException w:name="List Table 1 Light Accent 4" w:uiPriority="46"/><w:lsdException w:name="List Table 2 Accent 4" w:uiPriority="47"/><w:lsdException w:name="List Table 3 Accent 4" w:uiPriority="48"/><w:lsdException w:name="List Table 4 Accent 4" w:uiPriority="49"/><w:lsdException w:name="List Table 5 Dark Accent 4" w:uiPriority="50"/><w:lsdException w:name="List Table 6 Colorful Accent 4" w:uiPriority="51"/><w:lsdException w:name="List Table 7 Colorful Accent 4" w:uiPriority="52"/><w:lsdException w:name="List Table 1 Light Accent 5" w:uiPriority="46"/><w:lsdException w:name="List Table 2 Accent 5" w:uiPriority="47"/><w:lsdException w:name="List Table 3 Accent 5" w:uiPriority="48"/><w:lsdException w:name="List Table 4 Accent 5" w:uiPriority="49"/><w:lsdException w:name="List Table 5 Dark Accent 5" w:uiPriority="50"/><w:lsdException w:name="List Table 6 Colorful Accent 5" w:uiPriority="51"/><w:lsdException w:name="List Table 7 Colorful Accent 5" w:uiPriority="52"/><w:lsdException w:name="List Table 1 Light Accent 6" w:uiPriority="46"/><w:lsdException w:name="List Table 2 Accent 6" w:uiPriority="47"/><w:lsdException w:name="List Table 3 Accent 6" w:uiPriority="48"/><w:lsdException w:name="List Table 4 Accent 6" w:uiPriority="49"/><w:lsdException w:name="List Table 5 Dark Accent 6" w:uiPriority="50"/><w:lsdException w:name="List Table 6 Colorful Accent 6" w:uiPriority="51"/><w:lsdException w:name="List Table 7 Colorful Accent 6" w:uiPriority="52"/><w:lsdException w:name="Mention" w:semiHidden="1" w:unhideWhenUsed="1"/><w:lsdException w:name="Smart Hyperlink" w:semiHidden="1" w:unhideWhenUsed="1"/><w:lsdException w:name="Hashtag" w:semiHidden="1" w:unhideWhenUsed="1"/><w:lsdException w:name="Unresolved Mention" w:semiHidden="1" w:unhideWhenUsed="1"/></w:latentStyles><w:style w:type="paragraph" w:default="1" w:styleId="Normal"><w:name w:val="Normal"/><w:qFormat/><w:rsid w:val="006F2034"/><w:pPr><w:spacing w:after="0" w:line="240" w:lineRule="auto"/><w:jc w:val="both"/></w:pPr><w:rPr><w:rFonts w:ascii="Palatino Linotype" w:eastAsia="SimSun" w:hAnsi="Palatino Linotype" w:cs="Times New Roman"/><w:noProof/><w:color w:val="000000"/><w:sz w:val="20"/><w:szCs w:val="20"/><w:lang w:val="en-US"/></w:rPr></w:style><w:style w:type="character" w:default="1" w:styleId="DefaultParagraphFont"><w:name w:val="Default Paragraph Font"/><w:uiPriority w:val="1"/><w:semiHidden/><w:unhideWhenUsed/></w:style><w:style w:type="table" w:default="1" w:styleId="TableNormal"><w:name w:val="Normal Table"/><w:uiPriority w:val="99"/><w:semiHidden/><w:unhideWhenUsed/><w:tblPr><w:tblInd w:w="0" w:type="dxa"/><w:tblCellMar><w:top w:w="0" w:type="dxa"/><w:left w:w="108" w:type="dxa"/><w:bottom w:w="0" w:type="dxa"/><w:right w:w="108" w:type="dxa"/></w:tblCellMar></w:tblPr></w:style><w:style w:type="numbering" w:default="1" w:styleId="NoList"><w:name w:val="No List"/><w:uiPriority w:val="99"/><w:semiHidden/><w:unhideWhenUsed/></w:style><w:style w:type="paragraph" w:customStyle="1" w:styleId="MDPI12title"><w:name w:val="MDPI_1.2_title"/><w:next w:val="Normal"/><w:qFormat/><w:rsid w:val="006F2034"/><w:pPr><w:adjustRightInd w:val="0"/><w:snapToGrid w:val="0"/><w:spacing w:after="240" w:line="240" w:lineRule="atLeast"/></w:pPr><w:rPr><w:rFonts w:ascii="Palatino Linotype" w:eastAsia="Times New Roman" w:hAnsi="Palatino Linotype" w:cs="Times New Roman"/><w:b/><w:snapToGrid w:val="0"/><w:color w:val="000000"/><w:sz w:val="36"/><w:szCs w:val="20"/><w:lang w:val="en-US" w:eastAsia="de-DE" w:bidi="en-US"/></w:rPr></w:style><w:style w:type="paragraph" w:customStyle="1" w:styleId="MDPI13authornames"><w:name w:val="MDPI_1.3_authornames"/><w:next w:val="Normal"/><w:qFormat/><w:rsid w:val="006F2034"/><w:pPr><w:adjustRightInd w:val="0"/><w:snapToGrid w:val="0"/><w:spacing w:after="360" w:line="260" w:lineRule="atLeast"/></w:pPr><w:rPr><w:rFonts w:ascii="Palatino Linotype" w:eastAsia="Times New Roman" w:hAnsi="Palatino Linotype" w:cs="Times New Roman"/><w:b/><w:color w:val="000000"/><w:sz w:val="20"/><w:lang w:val="en-US" w:eastAsia="de-DE" w:bidi="en-US"/></w:rPr></w:style><w:style w:type="paragraph" w:customStyle="1" w:styleId="MDPI14history"><w:name w:val="MDPI_1.4_history"/><w:basedOn w:val="Normal"/><w:next w:val="Normal"/><w:qFormat/><w:rsid w:val="006F2034"/><w:pPr><w:adjustRightInd w:val="0"/><w:snapToGrid w:val="0"/><w:spacing w:line="240" w:lineRule="atLeast"/><w:ind w:right="113"/><w:jc w:val="left"/></w:pPr><w:rPr><w:rFonts w:eastAsia="Times New Roman"/><w:noProof w:val="0"/><w:sz w:val="14"/><w:lang w:eastAsia="de-DE" w:bidi="en-US"/></w:rPr></w:style><w:style w:type="paragraph" w:customStyle="1" w:styleId="MDPI16affiliation"><w:name w:val="MDPI_1.6_affiliation"/><w:qFormat/><w:rsid w:val="006F2034"/><w:pPr><w:adjustRightInd w:val="0"/><w:snapToGrid w:val="0"/><w:spacing w:after="0" w:line="200" w:lineRule="atLeast"/><w:ind w:left="2806" w:hanging="198"/></w:pPr><w:rPr><w:rFonts w:ascii="Palatino Linotype" w:eastAsia="Times New Roman" w:hAnsi="Palatino Linotype" w:cs="Times New Roman"/><w:color w:val="000000"/><w:sz w:val="16"/><w:szCs w:val="18"/><w:lang w:val="en-US" w:eastAsia="de-DE" w:bidi="en-US"/></w:rPr></w:style><w:style w:type="paragraph" w:customStyle="1" w:styleId="MDPI61Citation"><w:name w:val="MDPI_6.1_Citation"/><w:qFormat/><w:rsid w:val="006F2034"/><w:pPr><w:adjustRightInd w:val="0"/><w:snapToGrid w:val="0"/><w:spacing w:after="0" w:line="240" w:lineRule="atLeast"/><w:ind w:right="113"/></w:pPr><w:rPr><w:rFonts w:ascii="Palatino Linotype" w:eastAsia="SimSun" w:hAnsi="Palatino Linotype" w:cs="Cordia New"/><w:sz w:val="14"/><w:lang w:val="en-US"/></w:rPr></w:style><w:style w:type="paragraph" w:customStyle="1" w:styleId="MDPI63Notes"><w:name w:val="MDPI_6.3_Notes"/><w:qFormat/><w:rsid w:val="006F2034"/><w:pPr><w:adjustRightInd w:val="0"/><w:snapToGrid w:val="0"/><w:spacing w:after="120" w:line="240" w:lineRule="atLeast"/><w:ind w:right="113"/></w:pPr><w:rPr><w:rFonts w:ascii="Palatino Linotype" w:eastAsia="SimSun" w:hAnsi="Palatino Linotype" w:cs="Times New Roman"/><w:snapToGrid w:val="0"/><w:color w:val="000000"/><w:sz w:val="14"/><w:szCs w:val="20"/><w:lang w:val="en-US" w:eastAsia="en-US" w:bidi="en-US"/></w:rPr></w:style><w:style w:type="paragraph" w:customStyle="1" w:styleId="MDPI15academiceditor"><w:name w:val="MDPI_1.5_academic_editor"/><w:qFormat/><w:rsid w:val="006F2034"/><w:pPr><w:adjustRightInd w:val="0"/><w:snapToGrid w:val="0"/><w:spacing w:before="120" w:after="0" w:line="240" w:lineRule="atLeast"/><w:ind w:right="113"/></w:pPr><w:rPr><w:rFonts w:ascii="Palatino Linotype" w:eastAsia="Times New Roman" w:hAnsi="Palatino Linotype" w:cs="Times New Roman"/><w:color w:val="000000"/><w:sz w:val="14"/><w:lang w:val="en-US" w:eastAsia="de-DE" w:bidi="en-US"/></w:rPr></w:style><w:style w:type="paragraph" w:customStyle="1" w:styleId="MDPI32textnoindent"><w:name w:val="MDPI_3.2_text_no_indent"/><w:basedOn w:val="Normal"/><w:qFormat/><w:rsid w:val="006F2034"/><w:pPr><w:adjustRightInd w:val="0"/><w:snapToGrid w:val="0"/><w:spacing w:line="228" w:lineRule="auto"/><w:ind w:left="2608"/></w:pPr><w:rPr><w:rFonts w:eastAsia="Times New Roman"/><w:noProof w:val="0"/><w:snapToGrid w:val="0"/><w:szCs w:val="22"/><w:lang w:eastAsia="de-DE" w:bidi="en-US"/></w:rPr></w:style><w:style w:type="paragraph" w:customStyle="1" w:styleId="MDPI51figurecaption"><w:name w:val="MDPI_5.1_figure_caption"/><w:qFormat/><w:rsid w:val="006F2034"/><w:pPr><w:adjustRightInd w:val="0"/><w:snapToGrid w:val="0"/><w:spacing w:before="120" w:after="240" w:line="228" w:lineRule="auto"/><w:ind w:left="2608"/><w:jc w:val="both"/></w:pPr><w:rPr><w:rFonts w:ascii="Palatino Linotype" w:eastAsia="Times New Roman" w:hAnsi="Palatino Linotype" w:cs="Times New Roman"/><w:color w:val="000000"/><w:sz w:val="18"/><w:szCs w:val="20"/><w:lang w:val="en-US" w:eastAsia="de-DE" w:bidi="en-US"/></w:rPr></w:style><w:style w:type="paragraph" w:styleId="BalloonText"><w:name w:val="Balloon Text"/><w:basedOn w:val="Normal"/><w:link w:val="BalloonTextChar"/><w:uiPriority w:val="99"/><w:semiHidden/><w:unhideWhenUsed/><w:rsid w:val="006F2034"/><w:rPr><w:rFonts w:ascii="Segoe UI" w:hAnsi="Segoe UI" w:cs="Segoe UI"/><w:sz w:val="18"/><w:szCs w:val="18"/></w:rPr></w:style><w:style w:type="character" w:customStyle="1" w:styleId="BalloonTextChar"><w:name w:val="Balloon Text Char"/><w:basedOn w:val="DefaultParagraphFont"/><w:link w:val="BalloonText"/><w:uiPriority w:val="99"/><w:semiHidden/><w:rsid w:val="006F2034"/><w:rPr><w:rFonts w:ascii="Segoe UI" w:eastAsia="SimSun" w:hAnsi="Segoe UI" w:cs="Segoe UI"/><w:noProof/><w:color w:val="000000"/><w:sz w:val="18"/><w:szCs w:val="18"/><w:lang w:val="en-US"/></w:rPr></w:style></w:styles>
