# Supplementary material for: Tenascin C in Lung Diseases
Source: Biology (Basel). 2023 Jan 28;12(2):199. doi: 10.3390/biology12020199 (PMC9953172; doi:10.3390/biology12020199)
Supplement: Supplementary file 1 [file biology-12-00199-s001.zip › biology-2069487-supplementary/word/_rels/document.xml.rels]

<?xml version="1.0" encoding="UTF-8" standalone="yes"?>
<Relationships xmlns="http://schemas.openxmlformats.org/package/2006/relationships"><Relationship Id="rId8" Type="http://schemas.openxmlformats.org/officeDocument/2006/relationships/endnotes" Target="endnotes.xml"/><Relationship Id="rId3" Type="http://schemas.openxmlformats.org/officeDocument/2006/relationships/customXml" Target="../customXml/item3.xml"/><Relationship Id="rId7" Type="http://schemas.openxmlformats.org/officeDocument/2006/relationships/footnotes" Target="footnotes.xml"/><Relationship Id="rId2" Type="http://schemas.openxmlformats.org/officeDocument/2006/relationships/customXml" Target="../customXml/item2.xml"/><Relationship Id="rId1" Type="http://schemas.openxmlformats.org/officeDocument/2006/relationships/customXml" Target="../customXml/item1.xml"/><Relationship Id="rId6" Type="http://schemas.openxmlformats.org/officeDocument/2006/relationships/webSettings" Target="webSettings.xml"/><Relationship Id="rId11" Type="http://schemas.openxmlformats.org/officeDocument/2006/relationships/theme" Target="theme/theme1.xml"/><Relationship Id="rId5" Type="http://schemas.openxmlformats.org/officeDocument/2006/relationships/settings" Target="settings.xml"/><Relationship Id="rId10" Type="http://schemas.openxmlformats.org/officeDocument/2006/relationships/fontTable" Target="fontTable.xml"/><Relationship Id="rId4" Type="http://schemas.openxmlformats.org/officeDocument/2006/relationships/styles" Target="styles.xml"/><Relationship Id="rId9" Type="http://schemas.openxmlformats.org/officeDocument/2006/relationships/image" Target="media/image1.emf"/></Relationships>
