# Supplementary material for: Tenascin C in Lung Diseases
Source: Biology (Basel). 2023 Jan 28;12(2):199. doi: 10.3390/biology12020199 (PMC9953172; doi:10.3390/biology12020199)
Supplement: Supplementary file 1 [file biology-12-00199-s001.zip › biology-2069487-supplementary/[Content_Types].xml]

<?xml version="1.0" encoding="UTF-8" standalone="yes"?>
<Types xmlns="http://schemas.openxmlformats.org/package/2006/content-types"><Default Extension="emf" ContentType="image/x-emf"/><Default Extension="rels" ContentType="application/vnd.openxmlformats-package.relationships+xml"/><Default Extension="xml" ContentType="application/xml"/><Override PartName="/word/document.xml" ContentType="application/vnd.openxmlformats-officedocument.wordprocessingml.document.main+xml"/><Override PartName="/customXml/itemProps1.xml" ContentType="application/vnd.openxmlformats-officedocument.customXmlProperties+xml"/><Override PartName="/customXml/itemProps2.xml" ContentType="application/vnd.openxmlformats-officedocument.customXmlProperties+xml"/><Override PartName="/customXml/itemProps3.xml" ContentType="application/vnd.openxmlformats-officedocument.customXmlProperties+xml"/><Override PartName="/word/styles.xml" ContentType="application/vnd.openxmlformats-officedocument.wordprocessingml.styles+xml"/><Override PartName="/word/settings.xml" ContentType="application/vnd.openxmlformats-officedocument.wordprocessingml.settings+xml"/><Override PartName="/word/webSettings.xml" ContentType="application/vnd.openxmlformats-officedocument.wordprocessingml.webSettings+xml"/><Override PartName="/word/footnotes.xml" ContentType="application/vnd.openxmlformats-officedocument.wordprocessingml.footnotes+xml"/><Override PartName="/word/endnotes.xml" ContentType="application/vnd.openxmlformats-officedocument.wordprocessingml.endnotes+xml"/><Override PartName="/word/fontTable.xml" ContentType="application/vnd.openxmlformats-officedocument.wordprocessingml.fontTable+xml"/><Override PartName="/word/theme/theme1.xml" ContentType="application/vnd.openxmlformats-officedocument.theme+xml"/><Override PartName="/docProps/core.xml" ContentType="application/vnd.openxmlformats-package.core-properties+xml"/><Override PartName="/docProps/app.xml" ContentType="application/vnd.openxmlformats-officedocument.extended-properties+xml"/><Override PartName="/docProps/custom.xml" ContentType="application/vnd.openxmlformats-officedocument.custom-properties+xml"/></Types>
